# Supplementary material for: Directed Evolution Detects Supernumerary Centric Chromosomes Conferring Resistance to Azoles in Candida auris
Source: mBio. 2022 Nov 29;13(6):e03052-22. doi: 10.1128/mbio.03052-22 (PMC9765433; doi:10.1128/mbio.03052-22)
Supplement: DATA SET S1 [file mbio.03052-22-s0008.xlsx]

## Sheet: Up regulated genes_F1.2
Gene_ID	Gene Name	FoldChange	log2FoldChange	FDR	Regulation	Protein names	Gene names	Pathway	Molecular Function	Biological Process	Cellular Component	Biotype
B9J08_004878	MEP2	19.8947	4.31431	20.6789	UP	Ammonium transporter	B9J08_004878	Transporters [02000]	GO:0008519~ammonium transmembrane transporter activity	NA	GO:0016021~integral component of membrane	protein_coding
B9J08_004469	PGA7	13.2015	3.72263	39.6102	UP	CFEM domain-containing protein	B9J08_004469	Glycosylphosphatidylinositol (GPI)-anchored proteins [00537]	NA	NA	GO:0016021~integral component of membrane	protein_coding
B9J08_002360	PDI1	12.8753	3.68653	18.9463	UP	Protein disulfide-isomerase domain	B9J08_002360	Chaperones and folding catalysts [03110]; Membrane trafficking [04131]; Protein processing in endoplasmic reticulum [04141]	GO:0016853~isomerase activity	NA	NA	protein_coding
B9J08_002250	HGT12	10.945	3.4522	34.5244	UP	Hypothetical_protein (MFS transporter)	CAJCM15448_52140 CJI96_0004263 QG37_06571	Meiosis - yeast [04113]; Transporters [02000]	GO:0022857~transmembrane transporter activity	NA	GO:0016021~integral component of membrane	protein_coding
B9J08_000313	HRQ2	10.0904	3.33492	8.61026	UP	Uncharacterized protein	QG37_02470	NA	NA	NA	GO:0016021~integral component of membrane	protein_coding
B9J08_004828	GRP2	8.923	3.15753	0.866834	UP	Epimerase domain-containing protein	QG37_07477	MAPK signaling pathway - yeast [04011]; Propanoate metabolism [00640]; Pyruvate metabolism [00620]	GO:0003824~catalytic activity	NA	NA	protein_coding
B9J08_003120	SCW11	7.97697	2.99584	25.5248	UP	Family 17 glucosidase scw11 (Soluble cell wall protein 11)	QG37_05272	NA	NA	NA	GO:0009277~fungal-type cell wall	protein_coding
B9J08_005173	NA	7.43875	2.89506	3.04802	UP	Uncharacterized protein	QG37_01372	NA	NA	NA	NA	protein_coding
B9J08_000167	NA	6.81554	2.76883	0.638121	UP	NA	NA	NA	NA	NA	NA	NA
B9J08_000592	UME6	6.78144	2.76159	14.4228	UP	Zn(2)-C6 fungal-type domain-containing protein	QG37_03218	Transcription factors [03000]; Meiosis - yeast [04113]; Mitophagy - yeast [04139]; Autophagy - yeast [04138]	GO:0000981~sequence-specific DNA binding RNA polymerase II transcription factor activity;GO:0008270~zinc ion binding	NA	NA	protein_coding
B9J08_004582	NA	6.23511	2.64041	1.09575	UP	Uncharacterized protein	QG37_07629	NA	NA	NA	NA	protein_coding
B9J08_002499	NA	5.8626	2.55154	12.646	UP	Pyr_redox_2 domain-containing protein	QG37_06146	NA	GO:0016491~oxidoreductase activity	NA	NA	protein_coding
B9J08_001073	GCV1	5.21255	2.38199	18.1233	UP	Aminomethyltransferase (EC 2.1.2.10) (Glycine cleavage system T protein)	QG37_00573	Glycine, serine and threonine metabolism [00260]; Glyoxylate and dicarboxylate metabolism [00630]; One carbon pool by folate [00670]	GO:0004047~aminomethyltransferase activity;GO:0004375~glycine dehydrogenase (decarboxylating) activity;GO:0008483~transaminase activity	GO:0006546~glycine catabolic process;GO:0006730~one-carbon metabolic process	GO:0005739~mitochondrion	protein_coding
B9J08_003609	GCV2	5.14514	2.36321	14.2088	UP	Glycine cleavage system P protein (EC 1.4.4.2)	QG37_04801	Glycine, serine and threonine metabolism [00260]; Glyoxylate and dicarboxylate metabolism [00630]	GO:0004375~glycine dehydrogenase (decarboxylating) activity	GO:0006546~glycine catabolic process	GO:0005739~mitochondrion	protein_coding
B9J08_005545	RBT5	5.09133	2.34804	18.5488	UP	CFEM domain-containing protein	B9J08_005545	Glycosylphosphatidylinositol (GPI)-anchored proteins [00537]	NA	NA	NA	protein_coding
B9J08_004778	YGL159W	5.02018	2.32774	7.16317	UP	Uncharacterized protein	QG37_06848	NA	NA	NA	NA	protein_coding
B9J08_004798	ARG3	5.01007	2.32483	4.72942	UP	Ornithine mitochondrial	QG37_06801	Arginine biosynthesis [00220]	GO:0004585~ornithine carbamoyltransferase activity;GO:0016597~amino acid binding	GO:0042450~arginine biosynthetic process via ornithine	GO:0005739~mitochondrion	protein_coding
B9J08_002524	GAT1	4.82275	2.26986	4.62992	UP	GATA-type domain-containing protein	QG37_06177	Transcription factors [03000]	GO:0003700~sequence-specific DNA binding transcription factor activity;GO:0008270~zinc ion binding;GO:0043565~sequence-specific DNA binding	GO:0006357~regulation of transcription from RNA polymerase II promoter	GO:0005634~nucleus	protein_coding
B9J08_005292	FGR12	4.49085	2.16699	1.42224	UP	Uncharacterized protein	QG37_03669	NA	NA	NA	NA	protein_coding
B9J08_002587	AGT1	4.44929	2.15357	5.11783	UP	Uncharacterized protein	QG37_07281	Arginine and proline metabolism [00330]	GO:0016813~hydrolase activity, acting on carbon-nitrogen (but not peptide) bonds, in linear amidines;GO:0046872~metal ion binding	NA	NA	protein_coding
B9J08_002660	HGT17	4.42202	2.14471	11.7103	UP	MFS domain-containing protein	B9J08_002660	NA	GO:0022857~transmembrane transporter activity	NA	GO:0016021~integral component of membrane	protein_coding
B9J08_004804	HPD1	4.41445	2.14223	15.7991	UP	Uncharacterized protein	QG37_07443	Valine, leucine and isoleucine degradation [00280]; Propanoate metabolism [00640]; beta-Alanine metabolism [00410]	GO:0016491~oxidoreductase activity;GO:0050661~NADP binding;GO:0051287~NAD binding	NA	NA	protein_coding
B9J08_005576	NA	4.3578	2.1236	2.28821	UP	Uncharacterized protein	B9J08_005576	NA	NA	NA	NA	protein_coding
B9J08_000008	FRE7	4.32371	2.11227	12.799	UP	FAD-binding FR-type domain-containing protein	QG37_05705	NA	GO:0000293~ferric-chelate reductase activity	GO:0006826~iron ion transport;GO:0015677~copper ion import	GO:0005886~plasma membrane;GO:0016021~integral component of membrane	protein_coding
B9J08_003181	NA	4.31219	2.10842	1.9869	UP	Uncharacterized protein	QG37_02140	NA	NA	NA	NA	protein_coding
B9J08_000863	UGA1	4.28177	2.09821	16.0474	UP	4-aminobutyrate aminotransferase (EC 2.6.1.19) (GABA aminotransferase) (Gamma-amino-N-butyrate transaminase)	QG37_02804	Butanoate metabolism [00650]; Amino acid related enzymes [01007]; beta-Alanine metabolism [00410]; Valine, leucine and isoleucine degradation [00280]; Alanine, aspartate and glutamate metabolism [00250]; Propanoate metabolism [00640]	GO:0030170~pyridoxal phosphate binding;GO:0034386~4-aminobutyrate:2-oxoglutarate transaminase activity	GO:0009448~gamma-aminobutyric acid metabolic process	NA	protein_coding
B9J08_004468	FRP1	4.21321	2.07492	15.2921	UP	Ferric nadh nadph oxidase transmembrane component (5 domains)	QG37_04391	NA	GO:0016491~oxidoreductase activity	GO:0006811~ion transport	GO:0016021~integral component of membrane	protein_coding
B9J08_004466	ECM38	4.16169	2.05717	9.19157	UP	Gamma-glutamyltransferase	B9J08_004466	Taurine and hypotaurine metabolism [00430]; Glutathione metabolism [00480]; Peptidases and inhibitors [01002]; Cyanoamino acid metabolism [00460]	GO:0036374~glutathione hydrolase activity	NA	NA	protein_coding
B9J08_004755	NA	4.116	2.04124	3.44652	UP	Uncharacterized protein	QG37_06881	NA	NA	NA	NA	protein_coding
B9J08_001549	NA	4.04816	2.01727	1.34688	UP	Uncharacterized protein	CAJCM15448_30460	NA	NA	NA	NA	protein_coding
B9J08_004842	RTS3	4.04178	2.01499	9.01397	UP	Uncharacterized protein	QG37_06702	NA	NA	NA	NA	protein_coding
B9J08_000853	GPT1	4.02812	2.01011	4.56586	UP	Uncharacterized protein	B9J08_000853	NA	GO:0022857~transmembrane transporter activity	NA	GO:0016021~integral component of membrane	protein_coding
B9J08_005148	FMP45	4.01293	2.00466	9.42694	UP	Uncharacterized protein	B9J08_005148	NA	NA	NA	GO:0005886~plasma membrane;GO:0016021~integral component of membrane	protein_coding
B9J08_004882	AMD2	3.95788	1.98473	1.53229	UP	Amidase domain-containing protein	QG37_06638	Tryptophan metabolism [00380]; Phenylalanine metabolism [00360]; Arginine and proline metabolism [00330]	NA	NA	NA	protein_coding
B9J08_004629	SAP8	3.9478	1.98105	1.00842	UP	Peptidase A1 domain-containing protein	QG37_07419	NA	GO:0004190~aspartic-type endopeptidase activity	NA	NA	protein_coding
B9J08_000116	PGA30	3.90033	1.9636	2.60337	UP	Putative cell wall	QG37_07763	NA	NA	NA	NA	protein_coding
B9J08_002413	OYE23	3.84144	1.94165	6.50196	UP	Oxidored_FMN domain-containing protein	QG37_06009	Enzymes with EC numbers[99980]	GO:0010181~FMN binding;GO:0016491~oxidoreductase activity	NA	NA	protein_coding
B9J08_004584	BSC6	3.73787	1.90222	11.3258	UP	MFS domain-containing protein	QG37_07631	NA	GO:0022857~transmembrane transporter activity	NA	GO:0016021~integral component of membrane	protein_coding
B9J08_004637	NA	3.64639	1.86647	10.3018	UP	Uncharacterized protein	QG37_07405	NA	NA	NA	NA	protein_coding
B9J08_005072	NA	3.64541	1.86608	8.69842	UP	Hypothetical_protein	CJI96_0003862 QG37_01234	NA	NA	NA	NA	protein_coding
B9J08_001984	HGT10	3.59251	1.84499	4.60267	UP	Uncharacterized protein	QG37_08160	NA	GO:0022857~transmembrane transporter activity	NA	GO:0016021~integral component of membrane	protein_coding
B9J08_001985	NA	3.59168	1.84466	12.302	UP	Beta-glucosidase (EC 3.2.1.21)	QG37_08163	Cyanoamino acid metabolism [00460]; Starch and sucrose metabolism [00500]	GO:0008422~beta-glucosidase activity	GO:0005975~carbohydrate metabolic process	NA	protein_coding
B9J08_002646	HXT5	3.49948	1.80714	10.1373	UP	MFS domain-containing protein	QG37_07183	NA	GO:0022857~transmembrane transporter activity	NA	GO:0016021~integral component of membrane	protein_coding
B9J08_003911	SAP9	3.46536	1.793	2.43631	UP	Peptidase A1 domain-containing protein	B9J08_003911	NA	GO:0004190~aspartic-type endopeptidase activity	NA	NA	protein_coding
B9J08_004602	OPT1	3.45961	1.79061	8.876	UP	Uncharacterized protein	QG37_07658	NA	GO:1901584~tetrapeptide transmembrane transporter activity	GO:0015031~protein transport	GO:0005794~Golgi apparatus;GO:0005886~plasma membrane;GO:0016021~integral component of membrane	protein_coding
B9J08_004633	AGC1	3.44898	1.78617	10.6329	UP	Uncharacterized protein	QG37_07413	Transporters [02000]	GO:0005313~L-glutamate transmembrane transporter activity;GO:0015183~L-aspartate transmembrane transporter activity;GO:0015292~uniporter activity;GO:0015297~antiporter activity	GO:0015810~aspartate transport;GO:0044271~cellular nitrogen compound biosynthetic process	GO:0005743~mitochondrial inner membrane;GO:0016021~integral component of membrane	protein_coding
B9J08_005062	AMD2	3.41812	1.7732	8.82717	UP	Amidase (EC 3.5.1.4)	QG37_01212	Tryptophan metabolism [00380]; Phenylalanine metabolism [00360]; Arginine and proline metabolism [00330]	GO:0004040~amidase activity;GO:0043864~indoleacetamide hydrolase activity	NA	NA	protein_coding
B9J08_004825	PIC2	3.41798	1.77314	12.0646	UP	Uncharacterized protein	QG37_07473	Transporters [02000]; Exosome [04147]	GO:0005315~inorganic phosphate transmembrane transporter activity	GO:1990547~mitochondrial phosphate ion transmembrane transport	GO:0016021~integral component of membrane	protein_coding
B9J08_000990	ARG8	3.39011	1.76133	2.39385	UP	Uncharacterized protein	QG37_03008	NA	GO:0008483~transaminase activity;GO:0030170~pyridoxal phosphate binding	NA	NA	protein_coding
B9J08_005583	ECM21	3.37319	1.75412	0.937037	UP	Arrestin_C domain-containing protein	QG37_02455	Membrane trafficking [04131]	NA	NA	NA	protein_coding
B9J08_003314	RBE1	3.372	1.7536	11.6591	UP	Uncharacterized protein	B9J08_003314	NA	NA	NA	GO:0005576~extracellular region	protein_coding
B9J08_005575	NA	3.37065	1.75303	7.10186	UP	Uncharacterized protein	QG37_07151	NA	NA	NA	NA	protein_coding
B9J08_002734	OP4	3.37051	1.75297	4.06596	UP	Uncharacterized protein	B9J08_002734	NA	NA	NA	NA	protein_coding
B9J08_004290	NA	3.36132	1.74903	0.611911	UP	Uncharacterized protein	QG37_04680	NA	NA	NA	GO:0016021~integral component of membrane	protein_coding
B9J08_001595	ZCF4	3.35054	1.74439	1.72579	UP	Hypothetical_protein	CAJCM15448_30010 CJI96_0000062	NA	GO:0000981~sequence-specific DNA binding RNA polymerase II transcription factor activity;GO:0008270~zinc ion binding	NA	NA	protein_coding
B9J08_003286	NA	3.34079	1.74019	10.0757	UP	Uncharacterized protein	QG37_01979	NA	NA	NA	NA	protein_coding
B9J08_000896	HOL1	3.33044	1.73571	1.94129	UP	Uncharacterized protein	QG37_02850	NA	GO:0022857~transmembrane transporter activity	NA	GO:0016021~integral component of membrane	protein_coding
B9J08_003644	NA	3.33021	1.73561	10.3858	UP	Uncharacterized protein	QG37_04864	NA	NA	NA	NA	protein_coding
B9J08_004776	PHO8	3.32343	1.73267	10.7217	UP	Alkaline phosphatase (EC 3.1.3.1)	QG37_06851	Thiamine metabolism [00730]; Exosome [04147]; Folate biosynthesis [00790]; Glycosylphosphatidylinositol (GPI)-anchored proteins [00537]	GO:0004035~alkaline phosphatase activity	NA	GO:0000324~fungal-type vacuole;GO:0016021~integral component of membrane	protein_coding
B9J08_004987	NA	3.31437	1.72874	9.64756	UP	Hypothetical_protein	CAJCM15448_12190 CJI96_0003777	NA	NA	NA	NA	protein_coding
B9J08_002630	MEP1	3.30399	1.72421	7.80463	UP	Ammonium transporter	CAJCM15448_25960 CJI96_0000475	Transporters [02000]	GO:0008519~ammonium transmembrane transporter activity	NA	GO:0016021~integral component of membrane	protein_coding
B9J08_005111	NA	3.29378	1.71974	0.567018	UP	NA	NA	NA	NA	NA	NA	NA
B9J08_002735	NA	3.27038	1.70946	5.4092	UP	Uncharacterized protein	QG37_03915	NA	NA	NA	NA	protein_coding
B9J08_005360	CAN2	3.26944	1.70905	10.3688	UP	AA_permease domain-containing protein	QG37_03551	Transporters [02000]	NA	GO:0006865~amino acid transport;GO:0055085~transmembrane transport	GO:0016021~integral component of membrane	protein_coding
B9J08_002579	NA	3.2109	1.68298	1.90152	UP	Uncharacterized protein	CAJCM15448_48220	NA	NA	NA	GO:0016021~integral component of membrane	protein_coding
B9J08_004448	TNA1	3.18466	1.67114	9.42609	UP	Uncharacterized protein	QG37_04427	NA	GO:0022857~transmembrane transporter activity	NA	GO:0016021~integral component of membrane	protein_coding
B9J08_004690	SEO1	3.17888	1.66852	6.90788	UP	Uncharacterized protein	QG37_07325	Transporters [02000]	GO:0022857~transmembrane transporter activity	NA	GO:0016021~integral component of membrane	protein_coding
B9J08_000756	DAL4	3.13561	1.64875	3.2576	UP	Uncharacterized protein	QG37_01619	Transport[99977]	GO:0022857~transmembrane transporter activity	NA	GO:0016021~integral component of membrane	protein_coding
B9J08_001383	AMS1	3.10054	1.63252	10.3215	UP	Alpha-mannosidase (EC 3.2.1.24)	QG37_06328	Membrane trafficking [04131]; Other glycan degradation [00511]	GO:0004559~alpha-mannosidase activity;GO:0030246~carbohydrate binding;GO:0046872~metal ion binding	GO:0009313~oligosaccharide catabolic process;GO:0019309~mannose catabolic process	GO:0000329~fungal-type vacuole membrane;GO:0034270~CVT complex	protein_coding
B9J08_000036	NA	3.1003	1.63241	5.26675	UP	Uncharacterized protein	QG37_05744	NA	NA	NA	NA	protein_coding
B9J08_000686	ARG1	3.08021	1.62303	6.63566	UP	Citrulline--aspartate ligase (EC 6.3.4.5)	B9J08_000686	PATHWAY: Amino-acid biosynthesis; L-arginine biosynthesis. {ECO:0000256|ARBA:ARBA00004730}.; PATHWAY: Amino-acid biosynthesis; L-arginine biosynthesis; L-arginine from L-ornithine and carbamoyl phosphate: step 2/3. {ECO:0000256|ARBA:ARBA00004967}.; Exosome [04147]; Arginine biosynthesis [00220]; Alanine, aspartate and glutamate metabolism [00250]	GO:0004055~argininosuccinate synthase activity;GO:0005524~ATP binding	GO:0006526~arginine biosynthetic process	NA	protein_coding
B9J08_004351	RNY11	3.04351	1.60574	8.09527	UP	Ribonuclease T(2) (EC 4.6.1.19)	B9J08_004351	Transfer RNA biogenesis [03016]	GO:0003723~RNA binding;GO:0016829~lyase activity;GO:0033897~ribonuclease T2 activity	NA	GO:0005775~vacuolar lumen	protein_coding
B9J08_001640	SOD6	3.04102	1.60456	6.83112	UP	Sod_Cu domain-containing protein	QG37_05332	NA	GO:0046872~metal ion binding	GO:0006801~superoxide metabolic process	NA	protein_coding
B9J08_003579	ASH1	3.03735	1.60281	6.6966	UP	GATA-type domain-containing protein	B9J08_003579	Messenger RNA biogenesis [03019]; Transcription factors [03000]	GO:0008270~zinc ion binding;GO:0043565~sequence-specific DNA binding	GO:0006355~regulation of transcription, DNA-templated	NA	protein_coding
B9J08_002330	NA	3.01851	1.59383	8.3251	UP	Uncharacterized protein	QG37_05897	NA	NA	NA	NA	protein_coding
B9J08_000784	MUM2	3.01738	1.5933	3.38984	UP	Hypothetical_protein	CJI96_0003314	NA	NA	NA	NA	protein_coding
B9J08_001487	SIT1	3.01002	1.58977	3.46379	UP	Uncharacterized protein	QG37_06478	Transporters [02000]	GO:0022857~transmembrane transporter activity	NA	GO:0016021~integral component of membrane	protein_coding
B9J08_005421	SAP3	3.00074	1.58532	6.87481	UP	Peptidase A1 domain-containing protein	QG37_07536	NA	GO:0004190~aspartic-type endopeptidase activity	NA	NA	protein_coding
B9J08_004429	MUP3	2.95321	1.56228	4.57299	UP	Uncharacterized protein	QG37_04462	NA	GO:0015191~L-methionine transmembrane transporter activity	GO:1903692~methionine import into cell	GO:0016021~integral component of membrane	protein_coding
B9J08_003921	SIT1	2.86718	1.51963	2.13655	UP	Uncharacterized protein	QG37_00105	Transporters [02000]	GO:0022857~transmembrane transporter activity	NA	GO:0016021~integral component of membrane	protein_coding
B9J08_001914	LEE1	2.86604	1.51906	4.96761	UP	Uncharacterized protein	B9J08_001914	NA	GO:0046872~metal ion binding	NA	NA	protein_coding
B9J08_005198	RGS2	2.85988	1.51596	8.89071	UP	RGS domain-containing protein	QG37_01410	NA	NA	NA	NA	protein_coding
B9J08_004656	NA	2.85907	1.51555	8.63238	UP	Uncharacterized protein	QG37_07371	Fatty acid degradation [00071]; Valine, leucine and isoleucine degradation [00280]	GO:0016627~oxidoreductase activity, acting on the CH-CH group of donors;GO:0050660~flavin adenine dinucleotide binding	NA	NA	protein_coding
B9J08_004204	JEN2	2.85687	1.51444	5.71161	UP	MFS domain-containing protein	B9J08_004204	Transporters [02000]	GO:0022857~transmembrane transporter activity	NA	GO:0016021~integral component of membrane	protein_coding
B9J08_004823	CYB5	2.83687	1.5043	2.5981	UP	Cytochrome b5 heme-binding domain-containing protein	QG37_07469	Energy metabolism[99982]	NA	NA	GO:0016021~integral component of membrane	protein_coding
B9J08_002669	PCK1	2.83298	1.50232	7.36075	UP	Phosphoenolpyruvate carboxykinase (ATP) (EC 4.1.1.49)	B9J08_002669	PATHWAY: Carbohydrate biosynthesis; gluconeogenesis. {ECO:0000256|ARBA:ARBA00004742}.; Citrate cycle (TCA cycle) [00020]; Glycolysis / Gluconeogenesis [00010]; Pyruvate metabolism [00620]	GO:0004612~phosphoenolpyruvate carboxykinase (ATP) activity;GO:0005524~ATP binding;GO:0016301~kinase activity	GO:0006094~gluconeogenesis	NA	protein_coding
B9J08_000202	DPH6	2.7871	1.47876	3.75834	UP	Diphthamide synthase (EC 6.3.1.14) (Diphthamide synthetase) (Diphthine--ammonia ligase)	QG37_02598	Translation factors [03012]	GO:0017178~diphthine-ammonia ligase activity	GO:0017183~peptidyl-diphthamide biosynthetic process from peptidyl-histidine	NA	protein_coding
B9J08_005497	MAE1	2.77398	1.47196	8.63678	UP	Uncharacterized protein	QG37_08303	Pyruvate metabolism [00620]	GO:0004471~malate dehydrogenase (decarboxylating) (NAD+) activity;GO:0046872~metal ion binding;GO:0051287~NAD binding	GO:0006090~pyruvate metabolic process;GO:0006108~malate metabolic process;GO:0006520~cellular amino acid metabolic process	GO:0005739~mitochondrion	protein_coding
B9J08_004677	NA	2.75769	1.46346	3.05117	UP	DH domain-containing protein	B9J08_004677	NA	GO:0005085~guanyl-nucleotide exchange factor activity	NA	NA	protein_coding
B9J08_004685	ARX1	2.75661	1.4629	2.5473	UP	DNA-binding protein, 42 kDa	B9J08_004685	NA	GO:0003677~DNA binding	NA	NA	protein_coding
B9J08_003955	STP1	2.74714	1.45793	6.17086	UP	C2H2-type domain-containing protein	B9J08_003955	NA	NA	NA	NA	protein_coding
B9J08_000439	NA	2.7446	1.4566	0.442231	UP	Uncharacterized protein	B9J08_000439	NA	NA	NA	NA	protein_coding
B9J08_003563	ADH2	2.74404	1.4563	5.43543	UP	Alcohol dehydrogenase	QG37_08296	Pyruvate metabolism [00620]; Glycolysis / Gluconeogenesis [00010]; Fatty acid degradation [00071]; Tyrosine metabolism [00350]	GO:0008270~zinc ion binding;GO:0016491~oxidoreductase activity	NA	NA	protein_coding
B9J08_004857	UTR4	2.74386	1.45621	6.52454	UP	Enolase-phosphatase E1 (EC 3.1.3.77) (2,3-diketo-5-methylthio-1-phosphopentane phosphatase)	UTR4 QG37_06680	PATHWAY: Amino-acid biosynthesis; L-methionine biosynthesis via salvage pathway; L-methionine from S-methyl-5-thio-alpha-D-ribose 1-phosphate: step 3/6. {ECO:0000256|HAMAP-Rule:MF_03117}.; PATHWAY: Amino-acid biosynthesis; L-methionine biosynthesis via salvage pathway; L-methionine from S-methyl-5-thio-alpha-D-ribose 1-phosphate: step 4/6. {ECO:0000256|HAMAP-Rule:MF_03117}.; Cysteine and methioni…	GO:0000287~magnesium ion binding;GO:0043715~2,3-diketo-5-methylthiopentyl-1-phosphate enolase activity;GO:0043716~2-hydroxy-3-keto-5-methylthiopentenyl-1-phosphate phosphatase activity;GO:0043874~acireductone synthase activity	GO:0019284~L-methionine biosynthetic process from S-adenosylmethionine;GO:0019509~L-methionine biosynthetic process from methylthioadenosine	GO:0005634~nucleus;GO:0005737~cytoplasm	protein_coding
B9J08_001490	NA	2.74201	1.45523	0.60508	UP	Uncharacterized protein	QG37_06483	NA	NA	NA	NA	protein_coding
B9J08_004841	CDA2	2.72702	1.44733	0.522833	UP	NodB homology domain-containing protein	B9J08_004841	Amino sugar and nucleotide sugar metabolism [00520]	GO:0016810~hydrolase activity, acting on carbon-nitrogen (but not peptide) bonds	GO:0005975~carbohydrate metabolic process	NA	protein_coding
B9J08_002419	NA	2.71511	1.44101	4.41713	UP	Fe2OG dioxygenase domain-containing protein	B9J08_002419	NA	GO:0016491~oxidoreductase activity;GO:0046872~metal ion binding	NA	NA	protein_coding
B9J08_004600	ADH5	2.71339	1.4401	5.87429	UP	PKS_ER domain-containing protein	QG37_07653	Pyruvate metabolism [00620]; Glycolysis / Gluconeogenesis [00010]; Fatty acid degradation [00071]; Tyrosine metabolism [00350]	GO:0016491~oxidoreductase activity	NA	NA	protein_coding
B9J08_004545	OPT2	2.71038	1.4385	3.76364	UP	Uncharacterized protein	QG37_03806	NA	NA	GO:0015031~protein transport;GO:0055085~transmembrane transport	GO:0016021~integral component of membrane	protein_coding
B9J08_001372	ERG5	2.70404	1.43511	0.602432	UP	Uncharacterized protein	QG37_06310	Cytochrome P450 [00199]; Phenylalanine metabolism [00360]	GO:0005506~iron ion binding;GO:0016705~oxidoreductase activity, acting on paired donors, with incorporation or reduction of molecular oxygen;GO:0020037~heme binding	NA	NA	protein_coding
B9J08_002292	YMR155W	2.70303	1.43458	7.0523	UP	Uncharacterized protein	QG37_05826	NA	GO:0022857~transmembrane transporter activity	NA	GO:0016021~integral component of membrane	protein_coding
B9J08_002493	PGA58	2.68754	1.42629	7.53167	UP	Uncharacterized protein	QG37_06135	NA	NA	NA	NA	protein_coding
B9J08_003289	ICT1	2.67354	1.41875	7.94255	UP	AB hydrolase-1 domain-containing protein	QG37_01977	Glycerophospholipid metabolism [00564]	NA	NA	NA	protein_coding
B9J08_004467	ARA1	2.65695	1.40977	6.44708	UP	Hypothetical_protein (Putative aldo/keto reductases)	CAJCM15448_44790 CJI96_0005487 QG37_04392	Ascorbate and aldarate metabolism [00053]	GO:0045290~D-arabinose 1-dehydrogenase [NAD(P)+] activity;GO:0047834~D-threo-aldose 1-dehydrogenase activity	GO:0044262~cellular carbohydrate metabolic process	GO:0005829~cytosol	protein_coding
B9J08_004732	NA	2.65414	1.40825	7.25537	UP	Uncharacterized protein	CAJCM15448_42280	NA	NA	NA	NA	protein_coding
B9J08_002864	NGT1	2.65088	1.40647	6.32555	UP	Uncharacterized protein	QG37_02281	NA	NA	NA	GO:0016021~integral component of membrane	protein_coding
B9J08_004877	NA	2.64858	1.40522	7.72429	UP	Uncharacterized protein	QG37_06646	NA	NA	NA	NA	protein_coding
B9J08_001968	ALD4	2.64297	1.40216	8.10244	UP	Aldehyde dehydrogenase	QG37_08146	Pantothenate and CoA biosynthesis [00770]; Valine, leucine and isoleucine degradation [00280]; beta-Alanine metabolism [00410]; Arginine and proline metabolism [00330]; Tryptophan metabolism [00380]; Ascorbate and aldarate metabolism [00053]; Glycerolipid metabolism [00561]; Pyruvate metabolism [00620]; Glycolysis / Gluconeogenesis [00010]; Histidine metabolism [00340]; Fatty acid degradation [00…	GO:0016620~oxidoreductase activity, acting on the aldehyde or oxo group of donors, NAD or NADP as acceptor	GO:0006081~cellular aldehyde metabolic process	NA	protein_coding
B9J08_004813	PRP9	2.62685	1.39333	4.02319	UP	C2H2-type domain-containing protein	QG37_07454	Spliceosome [03041]; Spliceosome [03040]	GO:0003723~RNA binding;GO:0046872~metal ion binding	GO:0000398~mRNA splicing, via spliceosome	GO:0005681~spliceosomal complex	protein_coding
B9J08_005308	ERG5	2.61738	1.38812	4.17843	UP	Uncharacterized protein	QG37_03639	NA	GO:0004497~monooxygenase activity;GO:0005506~iron ion binding;GO:0016705~oxidoreductase activity, acting on paired donors, with incorporation or reduction of molecular oxygen;GO:0020037~heme binding	NA	GO:0016021~integral component of membrane	protein_coding
B9J08_003465	TPO1	2.60726	1.38253	4.5659	UP	Uncharacterized protein	QG37_01716	NA	GO:0022857~transmembrane transporter activity	NA	GO:0016021~integral component of membrane	protein_coding
B9J08_005147	NA	2.60608	1.38188	3.81411	UP	Uncharacterized protein	QG37_01333	NA	NA	NA	NA	protein_coding
B9J08_004723	YBR137W	2.59263	1.37442	6.82619	UP	Uncharacterized protein	QG37_06924	NA	NA	GO:0006620~posttranslational protein targeting to membrane	GO:0072380~TRC complex	protein_coding
B9J08_004721	AFG1	2.57729	1.36585	5.98594	UP	Atpase family protein	QG37_06928	NA	GO:0005524~ATP binding	NA	NA	protein_coding
B9J08_004855	SPP41	2.57442	1.36425	5.83764	UP	DUF3020 domain-containing protein	QG37_06682	NA	NA	NA	NA	protein_coding
B9J08_003223	NA	2.56806	1.36068	2.28803	UP	Hypothetical_protein	CAJCM15448_08280 CJI96_0001760 QG37_02078	NA	NA	NA	NA	protein_coding
B9J08_003065	NA	2.54069	1.34522	1.82604	UP	Uncharacterized protein	QG37_05204	NA	NA	NA	NA	protein_coding
B9J08_004606	LPL1	2.53239	1.3405	5.2162	UP	DUF676 domain-containing protein	B9J08_004606	NA	NA	GO:0016042~lipid catabolic process	GO:0016021~integral component of membrane	protein_coding
B9J08_000197	NA	2.53089	1.33964	1.78454	UP	Uncharacterized protein	QG37_02603	NA	NA	NA	NA	protein_coding
B9J08_005063	NA	2.52418	1.33581	5.17054	UP	Uncharacterized protein	B9J08_005063	NA	NA	NA	NA	protein_coding
B9J08_004803	NA	2.52417	1.33581	6.84673	UP	DUF1989 domain-containing protein	QG37_07440	NA	NA	NA	NA	protein_coding
B9J08_000491	CYB2	2.51358	1.32974	6.61702	UP	Uncharacterized protein	QG37_03376	Pyruvate metabolism [00620]	GO:0016491~oxidoreductase activity;GO:0020037~heme binding;GO:0046872~metal ion binding	NA	NA	protein_coding
B9J08_005547	NA	2.50223	1.32321	3.31411	UP	Uncharacterized protein	QG37_04378	NA	NA	NA	GO:0016021~integral component of membrane	protein_coding
B9J08_004296	NA	2.50131	1.32268	5.3783	UP	Hypothetical_protein	CJI96_0005319 QG37_04673	NA	NA	NA	NA	protein_coding
B9J08_001382	YHR138C	2.49529	1.31921	6.62585	UP	Hypothetical_protein	CJI96_0001258 QG37_06327	NA	NA	NA	NA	protein_coding
B9J08_003891	NA	2.48981	1.31603	2.73677	UP	Zn(2)-C6 fungal-type domain-containing protein	QG37_07783	NA	GO:0000981~sequence-specific DNA binding RNA polymerase II transcription factor activity;GO:0003677~DNA binding;GO:0008270~zinc ion binding	GO:0006351~transcription, DNA-templated	NA	protein_coding
B9J08_001930	AOX2	2.48045	1.3106	4.13439	UP	Alternative oxidase (EC 1.-.-.-)	QG37_07716	NA	GO:0009916~alternative oxidase activity;GO:0046872~metal ion binding	NA	GO:0016021~integral component of membrane;GO:0070469~respiratory chain	protein_coding
B9J08_000785	NA	2.47842	1.30942	3.5925	UP	PPPDE domain-containing protein	QG37_01657	Peptidases and inhibitors [01002]; Ubiquitin system [04121]	GO:0008233~peptidase activity	NA	NA	protein_coding
B9J08_001294	AMD2	2.47772	1.30901	3.23718	UP	Amidase domain-containing protein	QG37_06988	Tryptophan metabolism [00380]; Phenylalanine metabolism [00360]; Arginine and proline metabolism [00330]	NA	NA	NA	protein_coding
B9J08_003481	NA	2.47466	1.30723	2.38074	UP	Uncharacterized protein	QG37_01698	NA	NA	NA	NA	protein_coding
B9J08_004700	NUP2	2.47182	1.30557	5.9766	UP	RanBD1 domain-containing protein	QG37_03750	NA	NA	GO:0015031~protein transport;GO:0046907~intracellular transport;GO:0051028~mRNA transport	GO:0005643~nuclear pore	protein_coding
B9J08_004538	OPT3	2.47103	1.30511	4.09322	UP	Uncharacterized protein	QG37_03813	NA	NA	GO:0015031~protein transport;GO:0055085~transmembrane transport	GO:0016021~integral component of membrane	protein_coding
B9J08_003015	LPX1	2.47066	1.30489	5.77631	UP	AB hydrolase-1 domain-containing protein	QG37_05148	NA	NA	NA	NA	protein_coding
B9J08_001936	AMF1	2.47011	1.30458	4.07631	UP	MFS domain-containing protein	QG37_07705	NA	GO:0022857~transmembrane transporter activity	NA	GO:0016021~integral component of membrane	protein_coding
B9J08_000365	SGA1	2.46811	1.30341	6.17634	UP	1,4-alpha-D-glucan glucohydrolase (EC 3.2.1.3) (Glucan 1,4-alpha-glucosidase)	QG37_02393	Starch and sucrose metabolism [00500]	GO:0004339~glucan 1,4-alpha-glucosidase activity	GO:0005976~polysaccharide metabolic process	NA	protein_coding
B9J08_002164	YER152C	2.45713	1.29697	4.50461	UP	Aminotran_1_2 domain-containing protein	QG37_00442	NA	GO:0030170~pyridoxal phosphate binding;GO:0047536~2-aminoadipate transaminase activity	GO:0009058~biosynthetic process	NA	protein_coding
B9J08_004681	YDL114W	2.44955	1.29252	0.271585	UP	Uncharacterized protein	QG37_07336	NA	GO:0016491~oxidoreductase activity	NA	NA	protein_coding
B9J08_003159	CPH1	2.44629	1.2906	2.93902	UP	Uncharacterized protein	QG37_02170	Transcription factors [03000]; MAPK signaling pathway - yeast [04011]	GO:0003700~sequence-specific DNA binding transcription factor activity	NA	GO:0005634~nucleus	protein_coding
B9J08_001371	LYS143	2.43749	1.2854	4.44983	UP	Zn(2)-C6 fungal-type domain-containing protein	QG37_06304	NA	GO:0000981~sequence-specific DNA binding RNA polymerase II transcription factor activity;GO:0008270~zinc ion binding	NA	GO:0016021~integral component of membrane	protein_coding
B9J08_000035	NA	2.4125	1.27053	2.44108	UP	Uncharacterized protein	QG37_05743	NA	NA	NA	NA	protein_coding
B9J08_004066	OPT1	2.406	1.26664	2.85585	UP	Uncharacterized protein	QG37_00056	NA	GO:0005427~proton-dependent oligopeptide secondary active transmembrane transporter activity;GO:0034634~glutathione transmembrane transporter activity	GO:0015031~protein transport;GO:0098709~glutathione import across plasma membrane	GO:0005789~endoplasmic reticulum membrane;GO:0005887~integral component of plasma membrane;GO:0031520~plasma membrane of cell tip	protein_coding
B9J08_005277	NA	2.40063	1.26341	0.902573	UP	Uncharacterized protein	QG37_03688	NA	NA	NA	NA	protein_coding
B9J08_001547	SIT1	2.39729	1.2614	1.92428	UP	Uncharacterized protein	QG37_03408	Transporters [02000]	GO:0022857~transmembrane transporter activity	NA	GO:0016021~integral component of membrane	protein_coding
B9J08_003592	RIM4	2.39245	1.25849	2.46144	UP	Uncharacterized protein	QG37_04774	NA	GO:0003723~RNA binding	NA	NA	protein_coding
B9J08_002659	HGT17	2.39001	1.25702	3.24021	UP	MFS domain-containing protein	QG37_07161	NA	GO:0022857~transmembrane transporter activity	NA	GO:0016021~integral component of membrane	protein_coding
B9J08_003528	TOK1	2.38973	1.25685	1.09505	UP	Uncharacterized protein	QG37_07598	NA	NA	NA	NA	protein_coding
B9J08_005520	NA	2.37901	1.25036	5.22037	UP	Uricase (EC 1.7.3.3) (Urate oxidase)	B9J08_005520	PATHWAY: Purine metabolism; urate degradation. {ECO:0000256|ARBA:ARBA00004705}.; PATHWAY: Purine metabolism; urate degradation; (S)-allantoin from urate: step 1/3. {ECO:0000256|ARBA:ARBA00004831, ECO:0000256|PIRNR:PIRNR000241}.; Caffeine metabolism[00232]; Purine metabolism [00230]	GO:0004846~urate oxidase activity	GO:0006144~purine nucleobase metabolic process;GO:0019628~urate catabolic process	GO:0005777~peroxisome	protein_coding
B9J08_004770	NA	2.36876	1.24413	5.55399	UP	ENTH domain-containing protein	B9J08_004770	NA	NA	NA	NA	protein_coding
B9J08_003694	NA	2.36816	1.24377	4.12506	UP	Uncharacterized protein	QG37_04924	NA	NA	NA	GO:0016021~integral component of membrane	protein_coding
B9J08_003912	SAP9	2.36639	1.24268	6.11502	UP	Peptidase A1 domain-containing protein	QG37_00095	NA	GO:0004190~aspartic-type endopeptidase activity	NA	GO:0016021~integral component of membrane	protein_coding
B9J08_002469	CPA2	2.34954	1.23238	2.98935	UP	Carbamoyl-phosphate synthase arginine-specific large chain	B9J08_002469	Pyrimidine metabolism [00240]; Alanine, aspartate and glutamate metabolism [00250]	GO:0005524~ATP binding;GO:0016874~ligase activity;GO:0046872~metal ion binding	GO:0006807~nitrogen compound metabolic process	NA	protein_coding
B9J08_004826	NOP14	2.34277	1.22821	2.32277	UP	Uncharacterized protein	QG37_07474	Ribosome biogenesis [03009]	GO:0034511~U3 snoRNA binding	GO:0000447~endonucleolytic cleavage in ITS1 to separate SSU-rRNA from 5.8S rRNA and LSU-rRNA from tricistronic rRNA transcript (SSU-rRNA, 5.8S rRNA, LSU-rRNA);GO:0000472~endonucleolytic cleavage to generate mature 5'-end of SSU-rRNA from (SSU-rRNA, 5.8S rRNA, LSU-rRNA);GO:0000480~endonucleolytic cleavage in 5'-ETS of tricistronic rRNA transcript (SSU-rRNA, 5.8S rRNA, LSU-rRNA)	GO:0005730~nucleolus;GO:0030692~Noc4p-Nop14p complex;GO:0032040~small-subunit processome	protein_coding
B9J08_001362	AGP3	2.33968	1.22631	6.12539	UP	AA_permease domain-containing protein	B9J08_001362	Transporters [02000]	NA	GO:0055085~transmembrane transport	GO:0016021~integral component of membrane	protein_coding
B9J08_004913	BPT1	2.337	1.22466	6.12851	UP	Uncharacterized protein	B9J08_004913	ABC transporters [02010]; Transporters [02000]	GO:0005524~ATP binding;GO:0042626~ATPase activity, coupled to transmembrane movement of substances	NA	GO:0016021~integral component of membrane	protein_coding
B9J08_000956	NA	2.33237	1.22179	0.876069	UP	NA	NA	NA	NA	NA	NA	NA
B9J08_003109	NA	2.32359	1.21635	1.21257	UP	Uncharacterized protein	QG37_05258	NA	NA	NA	NA	protein_coding
B9J08_001804	NA	2.31807	1.21293	4.52295	UP	Uncharacterized protein	B9J08_001804	NA	GO:0015165~pyrimidine nucleotide-sugar transmembrane transporter activity	NA	GO:0000139~Golgi membrane;GO:0016021~integral component of membrane	protein_coding
B9J08_004183	NA	2.31465	1.21079	1.26093	UP	MFS domain-containing protein	QG37_04177	NA	GO:0022857~transmembrane transporter activity	NA	GO:0016021~integral component of membrane	protein_coding
B9J08_003480	ACF2	2.3142	1.21051	1.69165	UP	Endo-1,3(4)-beta-glucanase (EC 3.2.1.6)	QG37_01699	Enzymes with EC numbers[99980]	GO:0042973~glucan endo-1,3-beta-D-glucosidase activity;GO:0052861~glucan endo-1,3-beta-glucanase activity, C-3 substituted reducing group;GO:0052862~glucan endo-1,4-beta-glucanase activity, C-3 substituted reducing group	GO:0008152~metabolic process;GO:0030036~actin cytoskeleton organization	NA	protein_coding
B9J08_002816	YMC1	2.3011	1.20232	4.4903	UP	Uncharacterized protein	QG37_02350	Transporters [02000]	NA	NA	GO:0016021~integral component of membrane	protein_coding
B9J08_004064	GTT11	2.29905	1.20104	1.20191	UP	Uncharacterized protein	B9J08_004064	Glutathione metabolism [00480]; Transporters [02000]	NA	GO:0006749~glutathione metabolic process	NA	protein_coding
B9J08_005572	TNA1	2.29494	1.19846	0.560123	UP	MFS domain-containing protein	QG37_07143	NA	GO:0022857~transmembrane transporter activity	NA	GO:0016021~integral component of membrane	protein_coding
B9J08_000033	DAL5	2.29	1.19535	5.8719	UP	Uncharacterized protein	QG37_05739	Transporters [02000]	GO:0022857~transmembrane transporter activity	NA	GO:0016021~integral component of membrane	protein_coding
B9J08_004591	YHM2	2.28307	1.19097	5.78417	UP	Mitochondrial DNA replication protein YHM2	B9J08_004591	NA	NA	NA	GO:0016021~integral component of membrane	protein_coding
B9J08_004648	PRB1	2.28046	1.18932	3.38428	UP	Uncharacterized protein	QG37_07384	Autophagy - yeast [04138]; Chaperones and folding catalysts [03110]; Peptidases and inhibitors [01002]	GO:0004252~serine-type endopeptidase activity	NA	NA	protein_coding
B9J08_004659	UGA2	2.28026	1.1892	5.53954	UP	Succinate-semialdehyde dehydrogenase (EC 1.2.1.16)	CAJCM15448_42970	PATHWAY: Amino-acid degradation. {ECO:0000256|ARBA:ARBA00005023}.; PATHWAY: Amino-acid degradation; 4-aminobutanoate degradation. {ECO:0000256|ARBA:ARBA00005176, ECO:0000256|RuleBase:RU365091}.; Alanine, aspartate and glutamate metabolism [00250]; Nicotinate and nicotinamide metabolism [00760]; Butanoate metabolism [00650]; Lysine degradation [00310]; Tyrosine metabolism [00350]	GO:0004777~succinate-semialdehyde dehydrogenase (NAD+) activity;GO:0036243~succinate-semialdehyde dehydrogenase (NADP+) activity	GO:0009450~gamma-aminobutyric acid catabolic process	NA	protein_coding
B9J08_000478	OFR1	2.27386	1.18514	4.88217	UP	Uncharacterized protein	B9J08_000478	Function unknown[99997]	NA	NA	NA	protein_coding
B9J08_003325	NA	2.26467	1.1793	1.28615	UP	Uncharacterized protein	QG37_01915	NA	NA	NA	GO:0016021~integral component of membrane	protein_coding
B9J08_003527	FUN26	2.26374	1.17871	5.02531	UP	Hypothetical_protein (Putative nucleoside transporter)	CAJCM15448_06520 CJI96_0001942	Transporters [02000]	GO:0005337~nucleoside transmembrane transporter activity	NA	GO:0016021~integral component of membrane	protein_coding
B9J08_001719	NA	2.25147	1.17087	2.63301	UP	Uncharacterized protein	B9J08_001719	NA	NA	NA	NA	protein_coding
B9J08_001546	SAP8	2.24888	1.16921	1.46222	UP	Aspartic protease	QG37_03406	NA	GO:0004190~aspartic-type endopeptidase activity	NA	NA	protein_coding
B9J08_004792	CLD1	2.24651	1.16768	5.67499	UP	AB hydrolase-1 domain-containing protein	QG37_06811	Glycerophospholipid metabolism [00564]	NA	NA	NA	protein_coding
B9J08_000147	MPO1	2.24591	1.1673	5.3656	UP	Uncharacterized protein	QG37_02674	Enzymes with EC numbers[99980]	NA	GO:0001561~fatty acid alpha-oxidation;GO:0046521~sphingoid catabolic process	NA	protein_coding
B9J08_004686	NA	2.23929	1.16304	0.590171	UP	Uncharacterized protein	QG37_07330	NA	NA	NA	NA	protein_coding
B9J08_000540	NA	2.23738	1.16181	1.23747	UP	Uncharacterized protein	QG37_03288	NA	NA	NA	NA	protein_coding
B9J08_004674	YSC84	2.23538	1.16052	5.11746	UP	SH3 domain-containing protein	QG37_07347	NA	NA	NA	NA	protein_coding
B9J08_004880	EMP46	2.22717	1.15521	5.16926	UP	L-type lectin-like domain-containing protein	QG37_06641	Lectins [04091]; Membrane trafficking [04131]; Protein processing in endoplasmic reticulum [04141]	NA	NA	GO:0016021~integral component of membrane	protein_coding
B9J08_004446	GCN20	2.21523	1.14746	3.41066	UP	Uncharacterized protein	B9J08_004446	NA	GO:0005524~ATP binding;GO:0042626~ATPase activity, coupled to transmembrane movement of substances	NA	NA	protein_coding
B9J08_005172	QDR3	2.20984	1.14394	5.72266	UP	Mfs general substrate transporter	QG37_01371	NA	GO:0022857~transmembrane transporter activity	NA	GO:0016021~integral component of membrane	protein_coding
B9J08_004998	GSH2	2.20708	1.14214	3.89888	UP	Glutathione synthetase (GSH-S) (EC 6.3.2.3)	QG37_01130	PATHWAY: Sulfur metabolism. {ECO:0000256|ARBA:ARBA00004678}.; PATHWAY: Sulfur metabolism; glutathione biosynthesis; glutathione from L-cysteine and L-glutamate: step 2/2. {ECO:0000256|ARBA:ARBA00004965, ECO:0000256|PIRNR:PIRNR001558}.; Glutathione metabolism [00480]; Exosome [04147]; Cysteine and methionine metabolism [00270]	GO:0000287~magnesium ion binding;GO:0004363~glutathione synthase activity;GO:0005524~ATP binding;GO:0042803~protein homodimerization activity;GO:0043295~glutathione binding	GO:0046938~phytochelatin biosynthetic process;GO:0090423~phytochelatin-metal complex formation	GO:0036087~glutathione synthase complex	protein_coding
B9J08_000938	HGT10	2.20274	1.1393	4.14976	UP	Hypothetical_protein (Putative MFS transporter)	CAJCM15448_35640 CJI96_0003161	NA	GO:0022857~transmembrane transporter activity	NA	GO:0016021~integral component of membrane	protein_coding
B9J08_004525	GCY1	2.19911	1.13692	1.87989	UP	Aldo_ket_red domain-containing protein	B9J08_004525	Glycerolipid metabolism [00561]	GO:0047834~D-threo-aldose 1-dehydrogenase activity	NA	NA	protein_coding
B9J08_004663	MAK32	2.19369	1.13336	5.05691	UP	PfkB domain-containing protein	QG37_07359	NA	NA	NA	NA	protein_coding
B9J08_004705	RPN8	2.18823	1.12977	4.15306	UP	Uncharacterized protein	B9J08_004705	Proteasome [03051]; Proteasome [03050]	GO:0008237~metallopeptidase activity;GO:0070122~isopeptidase activity	NA	GO:0005838~proteasome regulatory particle	protein_coding
B9J08_003907	NA	2.18725	1.12912	3.03623	UP	Uncharacterized protein	QG37_00086	NA	NA	NA	NA	protein_coding
B9J08_005025	HGT19	2.18362	1.12672	3.56735	UP	MFS domain-containing protein	QG37_01168	NA	GO:0022857~transmembrane transporter activity	NA	GO:0016021~integral component of membrane	protein_coding
B9J08_004653	ARP2	2.17479	1.12087	4.8585	UP	Uncharacterized protein	B9J08_004653	Membrane trafficking [04131]; Cytoskeleton proteins [04812]; Autophagy - yeast [04138]; Exosome [04147]; Endocytosis [04144]	NA	NA	NA	protein_coding
B9J08_004833	GLG2	2.17459	1.12075	4.82033	UP	Glycogenin glucosyltransferase	QG37_07486	Starch and sucrose metabolism [00500]; Glycosyltransferases [01003]	GO:0016757~transferase activity, transferring glycosyl groups	NA	NA	protein_coding
B9J08_000746	BSC6	2.16887	1.11694	2.84348	UP	MFS domain-containing protein	QG37_01604	NA	GO:0022857~transmembrane transporter activity	NA	GO:0016021~integral component of membrane	protein_coding
B9J08_003591	NA	2.16024	1.11119	0.443265	UP	Uncharacterized protein	B9J08_003591	NA	NA	NA	NA	protein_coding
B9J08_004699	RPS25B	2.15672	1.10884	3.30539	UP	40S ribosomal protein S25	CJI96_0004452	Ribosome [03011]; Ribosome [03010]	NA	NA	GO:0005840~ribosome	protein_coding
B9J08_002251	HGT2	2.15521	1.10783	4.52338	UP	Uncharacterized protein	B9J08_002251	NA	GO:0022857~transmembrane transporter activity	NA	GO:0016021~integral component of membrane	protein_coding
B9J08_001673	GAP2	2.15224	1.10584	4.18984	UP	Uncharacterized protein	B9J08_001673	Transporters [02000]	NA	GO:0006865~amino acid transport;GO:0055085~transmembrane transport	GO:0016021~integral component of membrane	protein_coding
B9J08_003595	MOH1	2.14151	1.09863	4.95685	UP	Yippee domain-containing protein	QG37_04777	NA	GO:0046872~metal ion binding	NA	NA	protein_coding
B9J08_005289	GAP2	2.13659	1.09531	4.66845	UP	AA_permease domain-containing protein	QG37_03672	Transporters [02000]	NA	GO:0006865~amino acid transport;GO:0055085~transmembrane transport	GO:0016021~integral component of membrane	protein_coding
B9J08_001856	CTR1	2.13374	1.09338	4.11118	UP	Copper transporter	B9J08_001856	Transporters [02000]	GO:0005375~copper ion transmembrane transporter activity	GO:0006878~cellular copper ion homeostasis	GO:0016021~integral component of membrane	protein_coding
B9J08_000447	CRZ2	2.13296	1.09286	3.14984	UP	Uncharacterized protein	QG37_07990	Transcription factors [03000]	NA	NA	NA	protein_coding
B9J08_005323	NA	2.11844	1.083	2.919	UP	Uncharacterized protein	QG37_03615	NA	GO:0022857~transmembrane transporter activity	NA	GO:0016021~integral component of membrane	protein_coding
B9J08_004546	TRX1	2.11786	1.08261	0.702603	UP	Thioredoxin domain-containing protein	QG37_03802	NA	NA	NA	NA	protein_coding
B9J08_001995	GTT13	2.11576	1.08117	3.52676	UP	Uncharacterized protein	QG37_08177	Glutathione metabolism [00480]; Transporters [02000]	NA	GO:0006749~glutathione metabolic process	NA	protein_coding
B9J08_004682	ECM42	2.11564	1.08109	1.85953	UP	Arginine biosynthesis bifunctional protein ArgJ, mitochondrial [Cleaved into: Arginine biosynthesis bifunctional protein ArgJ alpha chain; Arginine biosynthesis bifunctional protein ArgJ beta chain] [Includes: Glutamate N-acetyltransferase (GAT) (EC 2.3.1.35) (Ornithine acetyltransferase) (OATase) (Ornithine transacetylase); Amino-acid acetyltransferase (EC 2.3.1.1) (N-acetylglutamate synthase) (…	QG37_07334	PATHWAY: Amino-acid biosynthesis; L-arginine biosynthesis; L-ornithine and N-acetyl-L-glutamate from L-glutamate and N(2)-acetyl-L-ornithine (cyclic): step 1/1. {ECO:0000256|HAMAP-Rule:MF_03124}.; PATHWAY: Amino-acid biosynthesis; L-arginine biosynthesis; N(2)-acetyl-L-ornithine from L-glutamate: step 1/4. {ECO:0000256|HAMAP-Rule:MF_03124}.; Arginine biosynthesis [00220]	GO:0004042~acetyl-CoA:L-glutamate N-acetyltransferase activity;GO:0004358~glutamate N-acetyltransferase activity	GO:0006526~arginine biosynthetic process	GO:0005759~mitochondrial matrix	protein_coding
B9J08_004751	YSA1	2.10322	1.0726	3.96889	UP	Nudix hydrolase domain-containing protein	B9J08_004751	Purine metabolism [00230]	GO:0016787~hydrolase activity	NA	NA	protein_coding
B9J08_000849	ASR2	2.10167	1.07154	4.32172	UP	Uncharacterized protein	QG37_02780	NA	NA	NA	NA	protein_coding
B9J08_004840	YCP4	2.09954	1.07007	4.53444	UP	NAD(P)H:quinone_oxidoreductase,_type_IV (Putative NAD(P)H:quinone oxidoreductase, type IV)	CAJCM15448_41230 CJI96_0004314	Ubiquinone and other terpenoid-quinone biosynthesis [00130]	GO:0003955~NAD(P)H dehydrogenase (quinone) activity;GO:0010181~FMN binding	NA	NA	protein_coding
B9J08_003394	MMD1	2.09835	1.06925	4.8505	UP	Protein_MMF1,_mitochondrial (Putative reactive intermediate/imine deaminase)	CAJCM15448_05320 CJI96_0002073	NA	NA	NA	NA	protein_coding
B9J08_003002	FTR1	2.09441	1.06655	4.80702	UP	Uncharacterized protein	B9J08_003002	Transporters [02000]	GO:0005381~iron ion transmembrane transporter activity	NA	GO:0033573~high-affinity iron permease complex	protein_coding
B9J08_003929	NA	2.0939	1.06619	0.483496	UP	Uncharacterized protein	QG37_00119	NA	NA	NA	NA	protein_coding
B9J08_004864	MCY1	2.08691	1.06137	3.85896	UP	PALP domain-containing protein	QG37_06666	Cysteine and methionine metabolism [00270]; Sulfur metabolism [00920]	NA	NA	GO:0016021~integral component of membrane	protein_coding
B9J08_004644	PDK2	2.08585	1.06064	4.20088	UP	Protein-serine/threonine kinase (EC 2.7.11.-)	QG37_07389	Protein kinases [01001]	GO:0004740~pyruvate dehydrogenase (acetyl-transferring) kinase activity;GO:0005524~ATP binding	GO:0015976~carbon utilization;GO:0018105~peptidyl-serine phosphorylation;GO:1901524~regulation of macromitophagy	GO:0005759~mitochondrial matrix	protein_coding
B9J08_001987	CYB2	2.0831	1.05873	4.70939	UP	Uncharacterized protein	QG37_08166	Pyruvate metabolism [00620]	GO:0004460~L-lactate dehydrogenase (cytochrome) activity;GO:0020037~heme binding;GO:0046872~metal ion binding	GO:0006089~lactate metabolic process	GO:0005758~mitochondrial intermembrane space	protein_coding
B9J08_005492	QDR1	2.08209	1.05803	1.21229	UP	MFS domain-containing protein	QG37_06797	NA	GO:0022857~transmembrane transporter activity	NA	GO:0016021~integral component of membrane	protein_coding
B9J08_002837	SUB1	2.08204	1.058	2.97252	UP	PC4 domain-containing protein	QG37_02323	NA	GO:0003677~DNA binding	GO:0006355~regulation of transcription, DNA-templated	GO:0005634~nucleus	protein_coding
B9J08_004687	SEC26	2.08144	1.05758	4.61005	UP	Coatomer subunit beta (Beta-coat protein)	QG37_07329	Membrane trafficking [04131]; Exosome [04147]	GO:0005198~structural molecule activity	GO:0006886~intracellular protein transport;GO:0016192~vesicle-mediated transport	GO:0000139~Golgi membrane;GO:0030126~COPI vesicle coat	protein_coding
B9J08_001020	GSL2	2.08135	1.05752	3.75649	UP	1,3-beta-D-glucan-UDP glucosyltransferase (EC 2.4.1.34)	B9J08_001020	Starch and sucrose metabolism [00500]; MAPK signaling pathway - yeast [04011]; Glycosyltransferases [01003]	GO:0003843~1,3-beta-D-glucan synthase activity	GO:0006075~(1->3)-beta-D-glucan biosynthetic process	GO:0000148~1,3-beta-D-glucan synthase complex;GO:0016021~integral component of membrane	protein_coding
B9J08_005491	UGA4	2.0808	1.05714	1.67295	UP	Uncharacterized protein	QG37_06795	NA	GO:0022857~transmembrane transporter activity	NA	GO:0016021~integral component of membrane	protein_coding
B9J08_004836	NA	2.07841	1.05548	2.96853	UP	Uncharacterized protein	B9J08_004836	NA	NA	NA	NA	protein_coding
B9J08_004645	NA	2.07467	1.05288	4.26381	UP	Uncharacterized protein	B9J08_004645	NA	NA	NA	GO:0016021~integral component of membrane	protein_coding
B9J08_000321	HGT19	2.0733	1.05193	1.79811	UP	MFS domain-containing protein	QG37_02461	NA	GO:0022857~transmembrane transporter activity	NA	GO:0016021~integral component of membrane	protein_coding
B9J08_004722	PXP2	2.07216	1.05114	4.01926	UP	Uncharacterized protein	QG37_06927	NA	NA	NA	NA	protein_coding
B9J08_005490	NA	2.06848	1.04857	1.25107	UP	Uncharacterized protein	QG37_06793	NA	NA	NA	NA	protein_coding
B9J08_001741	PXP2	2.06657	1.04724	3.40342	UP	Acyl-coenzyme A oxidase	B9J08_001741	PATHWAY: Lipid metabolism. {ECO:0000256|ARBA:ARBA00005189}.; PATHWAY: Lipid metabolism; peroxisomal fatty acid beta-oxidation. {ECO:0000256|ARBA:ARBA00004846}.; alpha-Linolenic acid metabolism [00592]; Fatty acid degradation [00071]; Peroxisome [04146]; Propanoate metabolism [00640]; beta-Alanine metabolism [00410]; Biosynthesis of unsaturated fatty acids [01040]	GO:0003997~acyl-CoA oxidase activity;GO:0071949~FAD binding	GO:0033540~fatty acid beta-oxidation using acyl-CoA oxidase	GO:0005777~peroxisome	protein_coding
B9J08_003830	PTR22	2.06343	1.04504	3.33909	UP	Hypothetical_protein (Peptide transporter) (Putative oligopeptide transporter)	CAJCM15448_02580 CJI96_0002361 QG37_00772	Transport[99977]	GO:0022857~transmembrane transporter activity	NA	GO:0016021~integral component of membrane	protein_coding
B9J08_004365	SFC1	2.06187	1.04396	3.39025	UP	Succinate/fumarate_mitochondrial_transporter	CAJCM15448_45790 CJI96_0005387 QG37_04562	Transporters [02000]	NA	GO:0055085~transmembrane transport	GO:0005743~mitochondrial inner membrane;GO:0016021~integral component of membrane	protein_coding
B9J08_001717	GAT2	2.0605	1.043	0.617881	UP	GATA-type domain-containing protein	B9J08_001717	NA	GO:0008270~zinc ion binding;GO:0043565~sequence-specific DNA binding	GO:0006355~regulation of transcription, DNA-templated	NA	protein_coding
B9J08_000829	TRY5	2.0483	1.03443	4.34982	UP	Uncharacterized protein	B9J08_000829	NA	NA	NA	NA	protein_coding
B9J08_002168	MAL31	2.04424	1.03157	3.35805	UP	MFS domain-containing protein	B9J08_002168	Transporters [02000]	GO:0022857~transmembrane transporter activity	NA	GO:0016021~integral component of membrane	protein_coding
B9J08_003751	NA	2.04284	1.03058	0.345863	UP	Uncharacterized protein	QG37_00951	NA	NA	NA	NA	protein_coding
B9J08_002549	PDE1	2.03811	1.02723	2.43977	UP	Uncharacterized protein	QG37_06226	Purine metabolism [00230]	GO:0004115~3',5'-cyclic-AMP phosphodiesterase activity	GO:0006198~cAMP catabolic process	NA	protein_coding
B9J08_004777	NA	2.03498	1.02502	0.868695	UP	Uncharacterized protein	QG37_06849	NA	NA	NA	NA	protein_coding
B9J08_002006	YPQ2	2.02572	1.01843	1.67374	UP	Hypothetical_protein	CJI96_0002681	Transporters [02000]	NA	NA	GO:0016021~integral component of membrane	protein_coding
B9J08_004651	SDD3	2.02457	1.01761	4.49483	UP	Uncharacterized protein	QG37_07378	NA	GO:0046872~metal ion binding	NA	NA	protein_coding
B9J08_004650	MNN26	2.02315	1.01661	3.28384	UP	Uncharacterized protein	QG37_07379	Glycosyltransferases [01003]; Various types of N-glycan biosynthesis [00513]	GO:0016757~transferase activity, transferring glycosyl groups	GO:0006486~protein glycosylation	GO:0016021~integral component of membrane	protein_coding
B9J08_003531	HIS5	2.02099	1.01506	3.99014	UP	Histidinol-phosphate transaminase	B9J08_003531	Tyrosine metabolism [00350]; Phenylalanine, tyrosine and tryptophan biosynthesis [00400]; Phenylalanine metabolism [00360]; Amino acid related enzymes [01007]; Histidine metabolism [00340]	GO:0004400~histidinol-phosphate transaminase activity;GO:0030170~pyridoxal phosphate binding	GO:0000105~histidine biosynthetic process	NA	protein_coding
B9J08_002366	CCP1	2.0202	1.0145	3.85986	UP	Peroxidase (EC 1.11.1.-)	QG37_05945	Enzymes with EC numbers[99980]	GO:0004130~cytochrome-c peroxidase activity;GO:0020037~heme binding;GO:0046872~metal ion binding	GO:0034599~cellular response to oxidative stress	GO:0005758~mitochondrial intermembrane space;GO:0016021~integral component of membrane	protein_coding
B9J08_001405	LPL1	2.01976	1.01418	3.30332	UP	DUF676 domain-containing protein	QG37_06352	NA	NA	GO:0016042~lipid catabolic process	GO:0016021~integral component of membrane	protein_coding
B9J08_004768	ECM29	2.0196	1.01407	3.98049	UP	Uncharacterized protein	QG37_06863	Proteasome [03051]	GO:0060090~binding, bridging	GO:0043248~proteasome assembly	GO:0000502~proteasome complex;GO:0005634~nucleus;GO:0005737~cytoplasm	protein_coding
B9J08_004856	RAD23	2.01835	1.01318	4.14866	UP	UV excision repair protein RAD23	B9J08_004856	Proteasome [03051]; Protein processing in endoplasmic reticulum [04141]; DNA repair and recombination proteins [03400]; Nucleotide excision repair [03420]	GO:0003684~damaged DNA binding;GO:0031593~polyubiquitin binding;GO:0043130~ubiquitin binding	GO:0006289~nucleotide-excision repair;GO:0043161~proteasome-mediated ubiquitin-dependent protein catabolic process	GO:0005654~nucleoplasm;GO:0005829~cytosol	protein_coding
B9J08_001830	PGA45	2.01782	1.0128	2.59326	UP	Uncharacterized protein	B9J08_001830	NA	NA	NA	NA	protein_coding
B9J08_004759	ERV14	2.01218	1.00876	4.04472	UP	Uncharacterized protein	CAJCM15448_42030	Transporters [02000]; Membrane trafficking [04131]	NA	GO:0016192~vesicle-mediated transport	GO:0016021~integral component of membrane	protein_coding
B9J08_002158	OFR1	2.00514	1.00371	3.73672	UP	Uncharacterized protein	B9J08_002158	Function unknown[99997]	NA	NA	NA	protein_coding
B9J08_000595	NA	2.00252	1.00181	3.57985	UP	Uncharacterized protein	QG37_03208	NA	NA	NA	NA	protein_coding
B9J08_004717	NA	2.00089	1.00064	3.12105	UP	GOLD domain-containing protein	QG37_06934	NA	NA	NA	GO:0016021~integral component of membrane	protein_coding

## Sheet: Down regulated genes_F1.2
Gene_ID	Gene Name	log2FoldChange	FoldChange	FDR	Regulation	Protein names	Pathway	Molecular Function	Biological Process	Cellular Component	Biotype
B9J08_000834	NA	-7.61533	0.00509986	29.8809	DOWN	Uncharacterized protein	NA	NA	NA	NA	protein_coding
B9J08_003622	NA	-4.66136	0.0395177	52.7743	DOWN	Uncharacterized protein	NA	NA	NA	NA	protein_coding
B9J08_001120	CTA8	-4.12686	0.0572389	39.7422	DOWN	HSF_DOMAIN domain-containing protein	Transcription factors [03000]	GO:0003700~sequence-specific DNA binding transcription factor activity;GO:0043565~sequence-specific DNA binding	NA	GO:0005634~nucleus	protein_coding
B9J08_000476	HSP104	-4.06888	0.0595862	8.34202	DOWN	Uncharacterized protein	Chaperones and folding catalysts [03110]; Longevity regulating pathway - multiple species [04213]	GO:0005524~ATP binding;GO:0008134~transcription factor binding;GO:0016887~ATPase activity;GO:0042802~identical protein binding;GO:0043531~ADP binding;GO:0051082~unfolded protein binding;GO:0051087~chaperone binding	GO:0006355~regulation of transcription, DNA-templated;GO:0034975~protein folding in endoplasmic reticulum;GO:0035617~stress granule disassembly;GO:0043335~protein unfolding;GO:0051085~chaperone mediated protein folding requiring cofactor;GO:0070370~cellular heat acclimation;GO:0070414~trehalose metabolism in response to heat stress	GO:0034399~nuclear periphery;GO:0072380~TRC complex	protein_coding
B9J08_001481	NA	-4.03717	0.0609102	3.26179	DOWN	Uncharacterized protein	NA	NA	NA	GO:0016021~integral component of membrane	protein_coding
B9J08_003627	HSP21	-3.60348	0.0822707	7.63665	DOWN	SHSP domain-containing protein	NA	NA	NA	NA	protein_coding
B9J08_004293	NA	-3.49297	0.0888204	2.83538	DOWN	NA	NA	NA	NA	NA	NA
B9J08_001097	NA	-3.46248	0.0907173	1.29401	DOWN	NA	NA	NA	NA	NA	NA
B9J08_003476	NA	-3.44318	0.0919388	2.29466	DOWN	NA	NA	NA	NA	NA	NA
B9J08_004115	CPR6	-3.38996	0.0953937	20.5172	DOWN	PPIase cyclophilin-type domain-containing protein	Chaperones and folding catalysts [03110]	GO:0003755~peptidyl-prolyl cis-trans isomerase activity	GO:0006457~protein folding	NA	protein_coding
B9J08_000791	ZCF29	-3.38726	0.0955724	34.629	DOWN	Zn(2)-C6 fungal-type domain-containing protein	NA	GO:0000981~sequence-specific DNA binding RNA polymerase II transcription factor activity;GO:0008270~zinc ion binding	NA	NA	protein_coding
B9J08_000483	HSP70	-3.25477	0.104765	7.65664	DOWN	Heat shock protein ssa1	Longevity regulating pathway - multiple species [04213]; Proteasome [03051]; Chaperones and folding catalysts [03110]; Protein phosphatases and associated proteins [01009]; Spliceosome [03040]; Endocytosis [04144]; Ribosome biogenesis [03009]; Membrane trafficking [04131]; Spliceosome [03041]; Protein processing in endoplasmic reticulum [04141]; Exosome [04147]; Mitochondrial biogenesis [03029]	GO:0005524~ATP binding;GO:0016887~ATPase activity;GO:0051082~unfolded protein binding	GO:0006457~protein folding;GO:0006616~SRP-dependent cotranslational protein targeting to membrane, translocation	GO:0005634~nucleus;GO:0005737~cytoplasm	protein_coding
B9J08_004413	RLP24	-3.25355	0.104854	7.88644	DOWN	Ribosome biogenesis protein RLP24	Ribosome [03010]; Ribosome [03011]	NA	GO:0042254~ribosome biogenesis	NA	protein_coding
B9J08_003388	NA	-3.22152	0.107208	29.6526	DOWN	C2H2-type domain-containing protein	NA	NA	NA	NA	protein_coding
B9J08_003099	THI4	-3.13583	0.113768	14.4139	DOWN	Thiamine thiazole synthase (Thiazole biosynthetic enzyme) (EC 2.4.2.60)	Thiamine metabolism [00730]	GO:0005506~iron ion binding;GO:0016763~transferase activity, transferring pentosyl groups	GO:0009228~thiamine biosynthetic process;GO:0052837~thiazole biosynthetic process	GO:0005634~nucleus;GO:0005829~cytosol	protein_coding
B9J08_000236	SIS1	-3.11964	0.115052	18.8464	DOWN	DnaJ family protein B member 4	Chaperones and folding catalysts [03110]	GO:0051082~unfolded protein binding	GO:0006457~protein folding	NA	protein_coding
B9J08_001859	FES1	-3.01404	0.123789	18.7277	DOWN	Hsp70 nucleotide exchange factor FES1 (Hsp70 nucleotide exchange factor fes1)	Protein processing in endoplasmic reticulum [04141]; Chaperones and folding catalysts [03110]	NA	NA	NA	protein_coding
B9J08_000122	APJ1	-3.00474	0.12459	22.2811	DOWN	Uncharacterized protein	Protein processing in endoplasmic reticulum [04141]; Chaperones and folding catalysts [03110]; Mitochondrial biogenesis [03029]	GO:0030544~Hsp70 protein binding;GO:0046872~metal ion binding;GO:0051082~unfolded protein binding	GO:0006457~protein folding	NA	protein_coding
B9J08_005368	YDJ1	-2.94436	0.129915	23.848	DOWN	Chaperone_DnaJ (Putative chaperone protein DnaJ)	Protein processing in endoplasmic reticulum [04141]; Chaperones and folding catalysts [03110]; Mitochondrial biogenesis [03029]	GO:0005524~ATP binding;GO:0030544~Hsp70 protein binding;GO:0046872~metal ion binding;GO:0051082~unfolded protein binding	GO:0006457~protein folding;GO:0009408~response to heat	NA	protein_coding
B9J08_004285	HSP78	-2.88926	0.134973	10.5495	DOWN	Heat shock protein 78, mitochondrial	Chaperones and folding catalysts [03110]; Longevity regulating pathway - multiple species [04213]	GO:0005524~ATP binding;GO:0016887~ATPase activity	NA	NA	protein_coding
B9J08_004130	UTP9	-2.87213	0.136584	7.7212	DOWN	Utp12 domain-containing protein	Ribosome biogenesis in eukaryotes [03008]; Ribosome biogenesis [03009]	NA	NA	NA	protein_coding
B9J08_004981	NA	-2.86553	0.137211	1.4151	DOWN	NA	NA	NA	NA	NA	NA
B9J08_001492	EMW1	-2.83257	0.140382	14.8758	DOWN	TPR_REGION domain-containing protein	Domain-containing proteins not elsewhere classified [04990]	NA	NA	NA	protein_coding
B9J08_004129	KRE30	-2.79724	0.143862	17.7371	DOWN	Atp-binding cassette sub-family f member 2	Ribosome biogenesis [03009]	GO:0005524~ATP binding;GO:0042626~ATPase activity, coupled to transmembrane movement of substances	NA	NA	protein_coding
B9J08_003441	FMP48	-2.7865	0.144937	11.9148	DOWN	Protein kinase domain-containing protein	NA	GO:0004672~protein kinase activity;GO:0005524~ATP binding	NA	NA	protein_coding
B9J08_004740	NOP15	-2.77925	0.145668	9.92346	DOWN	RRM domain-containing protein	Ribosome biogenesis [03009]	GO:0003723~RNA binding	NA	NA	protein_coding
B9J08_000318	NA	-2.76314	0.147303	0.925246	DOWN	NA	NA	NA	NA	NA	NA
B9J08_001154	NA	-2.71922	0.151856	3.76181	DOWN	NA	NA	NA	NA	NA	NA
B9J08_001488	NA	-2.62558	0.16204	0.942988	DOWN	NA	NA	NA	NA	NA	NA
B9J08_003402	ZPR1	-2.61069	0.16372	23.527	DOWN	Uncharacterized protein	General function prediction only[99996]	GO:0008270~zinc ion binding	NA	NA	protein_coding
B9J08_000889	OPI10	-2.60857	0.163962	20.415	DOWN	DUF775 domain-containing protein	Chaperones and folding catalysts [03110]	NA	GO:0006020~inositol metabolic process	NA	protein_coding
B9J08_000655	NA	-2.55531	0.170128	0.527726	DOWN	Uncharacterized protein (Fragment)	NA	NA	NA	NA	tRNA
B9J08_003704	NA	-2.50716	0.175902	5.97974	DOWN	Uncharacterized protein	NA	NA	NA	NA	protein_coding
B9J08_001910	MSI3	-2.49555	0.177322	9.07266	DOWN	Hypothetical_protein (Putative chaperone protein DnaK)	Protein processing in endoplasmic reticulum [04141]; Chaperones and folding catalysts [03110]	GO:0005524~ATP binding;GO:0016887~ATPase activity	NA	NA	protein_coding
B9J08_004114	SPS19	-2.49253	0.177694	6.08356	DOWN	Diacetyl reductase	NA	GO:0016491~oxidoreductase activity	NA	NA	protein_coding
B9J08_001556	NA	-2.4121	0.187882	14.6604	DOWN	Uncharacterized protein	NA	NA	NA	NA	protein_coding
B9J08_002424	CDC47	-2.40305	0.189064	10.6102	DOWN	DNA replication licensing factor MCM7 (EC 3.6.4.12)	DNA replication [03030]; Protein phosphatases and associated proteins [01009]; DNA replication proteins [03032]; Meiosis - yeast [04113]; Cell cycle - yeast [04111]	GO:0003677~DNA binding;GO:0003678~DNA helicase activity;GO:0005524~ATP binding;GO:0016787~hydrolase activity	GO:0006270~DNA replication initiation;GO:0007049~cell cycle	GO:0005634~nucleus;GO:0042555~MCM complex	protein_coding
B9J08_002295	NA	-2.38406	0.19157	11.7243	DOWN	Uncharacterized protein	NA	NA	NA	NA	protein_coding
B9J08_001941	ESF2	-2.29617	0.203603	18.7647	DOWN	18S rRNA factor 2 (Pre-rRNA-processing protein ESF2)	Ribosome biogenesis [03009]	GO:0003676~nucleic acid binding	GO:0006364~rRNA processing	GO:0005730~nucleolus	protein_coding
B9J08_004162	CLB4	-2.29455	0.203832	14.9407	DOWN	Cyclin N-terminal domain-containing protein	Meiosis - yeast [04113]; Cell cycle - yeast [04111]	NA	GO:0006310~DNA recombination;GO:0031647~regulation of protein stability;GO:2000045~regulation of G1/S transition of mitotic cell cycle	NA	protein_coding
B9J08_000284	DIT1	-2.28839	0.204705	13.4078	DOWN	Uncharacterized protein	NA	NA	NA	NA	protein_coding
B9J08_004120	BPL1	-2.25352	0.209712	17.0273	DOWN	BPL/LPL catalytic domain-containing protein	Biotin metabolism [00780]	GO:0004077~biotin-[acetyl-CoA-carboxylase] ligase activity;GO:0071734~biotin-[pyruvate-carboxylase] ligase activity	GO:0009305~protein biotinylation	NA	protein_coding
B9J08_004149	FAD3	-2.24848	0.210445	12.8349	DOWN	FA_desaturase domain-containing protein	NA	NA	GO:0006629~lipid metabolic process	GO:0016021~integral component of membrane	protein_coding
B9J08_005118	NA	-2.22846	0.213387	0.318264	DOWN	Uncharacterized protein	NA	NA	NA	NA	protein_coding
B9J08_003108	NA	-2.21502	0.215384	0.947461	DOWN	NA	NA	NA	NA	NA	NA
B9J08_004563	NA	-2.20854	0.216353	1.40305	DOWN	Uncharacterized protein	NA	NA	NA	NA	tRNA
B9J08_001628	NA	-2.17818	0.220955	0.948494	DOWN	NA	NA	NA	NA	NA	NA
B9J08_004202	NA	-2.17122	0.222023	0.317954	DOWN	Uncharacterized protein	NA	NA	NA	NA	tRNA
B9J08_000555	PXL1	-2.16416	0.223113	14.1859	DOWN	Uncharacterized protein	NA	GO:0046872~metal ion binding	GO:0035023~regulation of Rho protein signal transduction	NA	protein_coding
B9J08_002159	SED1	-2.14875	0.225508	11.3735	DOWN	Hypothetical_protein	NA	NA	NA	NA	protein_coding
B9J08_000634	ATC1	-2.14359	0.226316	4.48796	DOWN	Uncharacterized protein	NA	NA	NA	GO:0016021~integral component of membrane	protein_coding
B9J08_004153	HBR1	-2.12085	0.229911	7.20571	DOWN	Adenylate kinase isoenzyme 6 homolog (AK6) (EC 2.7.4.3) (Dual activity adenylate kinase/ATPase) (AK/ATPase)	Ribosome biogenesis [03009]; Purine metabolism [00230]; Ribosome biogenesis in eukaryotes [03008]	GO:0004017~adenylate kinase activity;GO:0005524~ATP binding;GO:0016887~ATPase activity	GO:0000462~maturation of SSU-rRNA from tricistronic rRNA transcript (SSU-rRNA, 5.8S rRNA, LSU-rRNA);GO:0034599~cellular response to oxidative stress	GO:0005634~nucleus;GO:0005737~cytoplasm	protein_coding
B9J08_003072	NA	-2.11973	0.230089	0.987493	DOWN	Uncharacterized protein	NA	NA	NA	NA	tRNA
B9J08_005473	KRE1	-2.0999	0.233275	15.7855	DOWN	Uncharacterized protein	NA	NA	GO:0031505~fungal-type cell wall organization	NA	protein_coding
B9J08_002768	AHA1	-2.08914	0.23502	13.3332	DOWN	Aha1_N domain-containing protein	NA	GO:0001671~ATPase activator activity;GO:0051087~chaperone binding;GO:0051879~Hsp90 protein binding	GO:0006457~protein folding;GO:0034605~cellular response to heat	GO:0005737~cytoplasm	protein_coding
B9J08_003471	RAX2	-2.04881	0.241683	15.0943	DOWN	Uncharacterized protein	NA	NA	NA	GO:0016021~integral component of membrane	protein_coding
B9J08_005371	HCH1	-2.04718	0.241957	13.7452	DOWN	Uncharacterized protein	NA	NA	NA	NA	protein_coding
B9J08_001704	ECM32	-2.01701	0.24707	9.99823	DOWN	AAA domain-containing protein	NA	GO:0004386~helicase activity	NA	NA	protein_coding
B9J08_004119	PIH1	-1.99409	0.251027	12.8919	DOWN	PIH1 domain-containing protein	NA	NA	NA	NA	protein_coding
B9J08_004320	EFG1	-1.98057	0.25339	5.23771	DOWN	rRNA-processing protein EFG1 (rRNA-processing protein efg1)	NA	NA	GO:0006364~rRNA processing	NA	protein_coding
B9J08_003798	RAP1	-1.9797	0.253542	11.4504	DOWN	DNA-binding protein RAP1	DNA replication proteins [03032]; Transcription factors [03000]	GO:0003677~DNA binding	GO:0006355~regulation of transcription, DNA-templated;GO:0010833~telomere maintenance via telomere lengthening	GO:0000781~chromosome, telomeric region;GO:0005634~nucleus	protein_coding
B9J08_003906	MPP10	-1.96443	0.25624	4.13636	DOWN	U3 small nucleolar ribonucleoprotein protein MPP10	Protein phosphatases and associated proteins [01009]; Ribosome biogenesis [03009]; Ribosome biogenesis in eukaryotes [03008]	NA	GO:0006364~rRNA processing	GO:0005732~small nucleolar ribonucleoprotein complex;GO:0034457~Mpp10 complex	protein_coding
B9J08_001631	CDC37	-1.96293	0.256507	11.3487	DOWN	Hsp90 chaperone protein kinase-targeting subunit	Chaperones and folding catalysts [03110]; Mitochondrial biogenesis [03029]; Glycosaminoglycan binding proteins [00536]	GO:0019901~protein kinase binding;GO:0051082~unfolded protein binding	GO:0000161~MAPK cascade involved in osmosensory signaling pathway;GO:0030474~spindle pole body duplication;GO:0043410~positive regulation of MAPK cascade;GO:0050821~protein stabilization;GO:0051726~regulation of cell cycle	GO:0005737~cytoplasm	protein_coding
B9J08_000675	RBR3	-1.96161	0.256741	13.7043	DOWN	PA14 domain-containing protein	NA	NA	NA	GO:0009986~cell surface	protein_coding
B9J08_003242	RPO41	-1.94261	0.260146	12.5539	DOWN	DNA-directed RNA polymerase (EC 2.7.7.6)	Mitochondrial biogenesis [03029]	GO:0003677~DNA binding;GO:0003896~DNA primase activity	GO:0000002~mitochondrial genome maintenance;GO:0006390~transcription from mitochondrial promoter	GO:0034245~mitochondrial DNA-directed RNA polymerase complex;GO:0042645~mitochondrial nucleoid	protein_coding
B9J08_001886	NA	-1.93026	0.262381	1.71708	DOWN	NA	NA	NA	NA	NA	NA
B9J08_003640	UTP21	-1.89895	0.268139	3.44895	DOWN	WD_REPEATS_REGION domain-containing protein	Ribosome biogenesis in eukaryotes [03008]; Ribosome biogenesis [03009]	NA	GO:0006364~rRNA processing	GO:0032040~small-subunit processome;GO:0034388~Pwp2p-containing subcomplex of 90S preribosome	protein_coding
B9J08_002332	NA	-1.89506	0.268862	3.94991	DOWN	Uncharacterized protein	NA	NA	NA	GO:0016021~integral component of membrane	protein_coding
B9J08_000172	ITR1	-1.87883	0.271905	11.4335	DOWN	Uncharacterized protein	Transporters [02000]	GO:0022857~transmembrane transporter activity	NA	GO:0016021~integral component of membrane	protein_coding
B9J08_001283	RPA49	-1.86261	0.274978	3.00049	DOWN	Uncharacterized protein	Transcription machinery [03021]; RNA polymerase [03020]	GO:0003677~DNA binding;GO:0003899~DNA-directed RNA polymerase activity	GO:0006351~transcription, DNA-templated	GO:0005730~nucleolus	protein_coding
B9J08_004150	CHS3	-1.85963	0.275548	8.38316	DOWN	Chitin synthase (EC 2.4.1.16)	Amino sugar and nucleotide sugar metabolism [00520]; Glycosyltransferases [01003]	GO:0004100~chitin synthase activity	GO:0030476~ascospore wall assembly;GO:0034221~fungal-type cell wall chitin biosynthetic process;GO:0097271~protein localization to bud neck	GO:0000131~incipient cellular bud site;GO:0005628~prospore membrane;GO:0005886~plasma membrane;GO:0005935~cellular bud neck;GO:0016021~integral component of membrane;GO:0045009~chitosome	protein_coding
B9J08_004163	MAM33	-1.85863	0.275738	9.01419	DOWN	Hypothetical_protein	Glycosaminoglycan binding proteins [00536]	NA	NA	GO:0005759~mitochondrial matrix	protein_coding
B9J08_004145	YNL247W	-1.84289	0.278762	11.1986	DOWN	Cysteinyl-tRNA synthetase (EC 6.1.1.16)	Aminoacyl-tRNA biosynthesis [00970]; Transfer RNA biogenesis [03016]; Amino acid related enzymes [01007]	GO:0004817~cysteine-tRNA ligase activity;GO:0005524~ATP binding;GO:0046872~metal ion binding	GO:0006423~cysteinyl-tRNA aminoacylation	NA	protein_coding
B9J08_003698	NA	-1.82112	0.283002	5.29079	DOWN	Uncharacterized protein	NA	NA	NA	NA	protein_coding
B9J08_004172	LIP1	-1.80911	0.285366	5.99899	DOWN	Uncharacterized protein	NA	GO:0004806~triglyceride lipase activity	GO:0016042~lipid catabolic process	GO:0005576~extracellular region	protein_coding
B9J08_002338	DEG1	-1.80426	0.286328	3.03217	DOWN	PseudoU_synth_1 domain-containing protein	Transfer RNA biogenesis [03016]	GO:0003723~RNA binding;GO:0009982~pseudouridine synthase activity	GO:0031119~tRNA pseudouridine synthesis;GO:1990481~mRNA pseudouridine synthesis	GO:0005634~nucleus;GO:0005737~cytoplasm	protein_coding
B9J08_003492	NA	-1.79738	0.287697	0.627063	DOWN	NA	NA	NA	NA	NA	NA
B9J08_002819	KAR2	-1.79649	0.287875	5.8579	DOWN	Endoplasmic reticulum chaperone BiP (EC 3.6.4.10) (Immunoglobulin heavy chain-binding protein homolog)	Protein processing in endoplasmic reticulum [04141]; Exosome [04147]; Membrane trafficking [04131]; Chaperones and folding catalysts [03110]; Protein export [03060]	GO:0005524~ATP binding;GO:0016887~ATPase activity	NA	NA	protein_coding
B9J08_004080	RRP9	-1.7955	0.288071	2.89925	DOWN	WD_REPEATS_REGION domain-containing protein	Ribosome biogenesis [03009]	GO:0034511~U3 snoRNA binding	GO:0000447~endonucleolytic cleavage in ITS1 to separate SSU-rRNA from 5.8S rRNA and LSU-rRNA from tricistronic rRNA transcript (SSU-rRNA, 5.8S rRNA, LSU-rRNA);GO:0000472~endonucleolytic cleavage to generate mature 5'-end of SSU-rRNA from (SSU-rRNA, 5.8S rRNA, LSU-rRNA);GO:0000480~endonucleolytic cleavage in 5'-ETS of tricistronic rRNA transcript (SSU-rRNA, 5.8S rRNA, LSU-rRNA)	GO:0005730~nucleolus;GO:0031428~box C/D snoRNP complex;GO:0032040~small-subunit processome	protein_coding
B9J08_004965	RNR21	-1.79392	0.288388	6.51748	DOWN	Putative ribonucleoside-diphosphate reductase, class 1b, beta subunit (Ribonucleoside-diphosphate_reductase_small_chain)	Pyrimidine metabolism [00240]; Glutathione metabolism [00480]; DNA repair and recombination proteins [03400]; Purine metabolism [00230]	GO:0016491~oxidoreductase activity	GO:0009263~deoxyribonucleotide biosynthetic process	NA	protein_coding
B9J08_000125	NA	-1.78786	0.289602	0.0977091	DOWN	Uncharacterized protein	NA	NA	NA	NA	tRNA
B9J08_000594	NA	-1.78251	0.290677	11.5235	DOWN	Uncharacterized protein	NA	GO:0035091~phosphatidylinositol binding	NA	NA	protein_coding
B9J08_004628	SAE2	-1.77316	0.292568	4.29385	DOWN	Uncharacterized protein	NA	NA	NA	NA	protein_coding
B9J08_001751	NA	-1.76677	0.293867	9.96858	DOWN	Uncharacterized protein	NA	NA	NA	NA	protein_coding
B9J08_002700	NA	-1.75216	0.296858	1.05798	DOWN	Uncharacterized protein	NA	NA	NA	NA	tRNA
B9J08_000842	CST5	-1.73962	0.299449	4.26283	DOWN	Uncharacterized protein	MAPK signaling pathway - yeast [04011]	NA	NA	NA	protein_coding
B9J08_000265	NA	-1.73937	0.2995	4.82255	DOWN	NA	NA	NA	NA	NA	NA
B9J08_002031	NA	-1.73545	0.300316	0.905563	DOWN	Uncharacterized protein	NA	NA	NA	NA	protein_coding
B9J08_001674	NOP5	-1.73345	0.300731	4.11162	DOWN	Nop domain-containing protein	Ribosome biogenesis [03009]; Ribosome biogenesis in eukaryotes [03008]	GO:0017069~snRNA binding	GO:0000447~endonucleolytic cleavage in ITS1 to separate SSU-rRNA from 5.8S rRNA and LSU-rRNA from tricistronic rRNA transcript (SSU-rRNA, 5.8S rRNA, LSU-rRNA);GO:0000472~endonucleolytic cleavage to generate mature 5'-end of SSU-rRNA from (SSU-rRNA, 5.8S rRNA, LSU-rRNA);GO:0000480~endonucleolytic cleavage in 5'-ETS of tricistronic rRNA transcript (SSU-rRNA, 5.8S rRNA, LSU-rRNA);GO:1902570~protein …	GO:0005730~nucleolus;GO:0031428~box C/D snoRNP complex;GO:0032040~small-subunit processome	protein_coding
B9J08_001550	NA	-1.72496	0.302508	0.704036	DOWN	Uncharacterized protein	NA	GO:0016491~oxidoreductase activity	GO:0006811~ion transport	GO:0016021~integral component of membrane	protein_coding
B9J08_004124	PRO1	-1.71474	0.304658	7.04185	DOWN	Glutamate 5-kinase	Arginine and proline metabolism [00330]; Carbapenem biosynthesis [00332]	GO:0003723~RNA binding;GO:0004349~glutamate 5-kinase activity;GO:0005524~ATP binding	GO:0006561~proline biosynthetic process	GO:0005737~cytoplasm	protein_coding
B9J08_005582	RPN2	-1.70222	0.307313	0.462602	DOWN	26S proteasome regulatory subunit RPN2	Proteasome [03050]; Proteasome [03051]	GO:0030234~enzyme regulator activity	GO:0042176~regulation of protein catabolic process	GO:0008540~proteasome regulatory particle, base subcomplex	protein_coding
B9J08_002974	VHT1	-1.69349	0.309178	10.838	DOWN	MFS domain-containing protein	NA	GO:0022857~transmembrane transporter activity	NA	GO:0016021~integral component of membrane	protein_coding
B9J08_004181	MTR3	-1.67999	0.312085	10.1326	DOWN	RNase_PH domain-containing protein	Messenger RNA biogenesis [03019]; RNA degradation [03018]	NA	NA	GO:0005634~nucleus	protein_coding
B9J08_005222	RIX1	-1.67921	0.312254	9.80498	DOWN	Pre-rRNA-processing protein RIX1	Ribosome biogenesis [03009]	NA	NA	GO:0005634~nucleus	protein_coding
B9J08_000641	NA	-1.67697	0.312738	0.558022	DOWN	NA	NA	NA	NA	NA	NA
B9J08_004156	LIP1	-1.6681	0.314667	9.42212	DOWN	Uncharacterized protein	NA	GO:0004806~triglyceride lipase activity	GO:0016042~lipid catabolic process	GO:0005576~extracellular region	protein_coding
B9J08_004199	NA	-1.66719	0.314866	1.23362	DOWN	NA	NA	NA	NA	NA	NA
B9J08_003052	NA	-1.66669	0.314976	3.90187	DOWN	NA	NA	NA	NA	NA	NA
B9J08_004739	YOR111W	-1.65492	0.317556	5.74217	DOWN	Uncharacterized protein	Cell growth[99978]	GO:0047429~nucleoside-triphosphate diphosphatase activity	NA	NA	protein_coding
B9J08_004166	RAD50	-1.6528	0.318023	6.61986	DOWN	AAA_15 domain-containing protein	DNA repair and recombination proteins [03400]; Homologous recombination [03440]; Non-homologous end-joining [03450]; DNA replication proteins [03032]	GO:0003691~double-stranded telomeric DNA binding;GO:0004017~adenylate kinase activity;GO:0016887~ATPase activity;GO:0043047~single-stranded telomeric DNA binding;GO:0051880~G-quadruplex DNA binding	GO:0000722~telomere maintenance via recombination;GO:0006284~base-excision repair;GO:0006303~double-strand break repair via nonhomologous end joining;GO:0007129~synapsis;GO:0032078~negative regulation of endodeoxyribonuclease activity;GO:0035753~maintenance of DNA trinucleotide repeats;GO:0097552~mitochondrial double-strand break repair via homologous recombination	GO:0030870~Mre11 complex	protein_coding
B9J08_003356	SAK1	-1.6511	0.318398	9.95541	DOWN	Protein kinase domain-containing protein	Autophagy - yeast [04138]; Protein kinases [01001]	GO:0004672~protein kinase activity;GO:0005524~ATP binding	NA	NA	protein_coding
B9J08_001703	BUD5	-1.63124	0.32281	10.2258	DOWN	Uncharacterized protein	NA	GO:0005085~guanyl-nucleotide exchange factor activity	GO:0007049~cell cycle;GO:0007264~small GTPase mediated signal transduction;GO:0051301~cell division	NA	protein_coding
B9J08_002814	SPO1	-1.63079	0.322911	5.37967	DOWN	Lysophospholipase (EC 3.1.1.5)	Enzymes with EC numbers[99980]	GO:0004622~lysophospholipase activity	GO:0009395~phospholipid catabolic process	NA	protein_coding
B9J08_000672	NA	-1.62771	0.323601	1.73027	DOWN	Uncharacterized protein	NA	NA	NA	NA	protein_coding
B9J08_003364	SSA2	-1.62116	0.325073	1.89445	DOWN	Chaperone protein DnaK (Heat_shock_protein_SSA2)	Longevity regulating pathway - multiple species [04213]; Proteasome [03051]; Chaperones and folding catalysts [03110]; Protein phosphatases and associated proteins [01009]; Spliceosome [03040]; Endocytosis [04144]; Ribosome biogenesis [03009]; Membrane trafficking [04131]; Spliceosome [03041]; Protein processing in endoplasmic reticulum [04141]; Exosome [04147]; Mitochondrial biogenesis [03029]	GO:0005524~ATP binding;GO:0016887~ATPase activity	NA	NA	protein_coding
B9J08_000144	YPL113C	-1.60564	0.328589	9.71679	DOWN	Uncharacterized protein	NA	GO:0016616~oxidoreductase activity, acting on the CH-OH group of donors, NAD or NADP as acceptor;GO:0051287~NAD binding	NA	NA	protein_coding
B9J08_004143	PET309	-1.59991	0.329897	9.91792	DOWN	Uncharacterized protein	Mitochondrial biogenesis [03029]	NA	NA	NA	protein_coding
B9J08_004132	NMD5	-1.58707	0.332847	9.33614	DOWN	Importin N-terminal domain-containing protein	Ribosome biogenesis [03009]	GO:0031267~small GTPase binding	GO:0006886~intracellular protein transport	NA	protein_coding
B9J08_003177	DPH1	-1.58696	0.332873	9.41121	DOWN	2-(3-amino-3-carboxypropyl)histidine synthase subunit 1 (EC 2.5.1.108)	PATHWAY: Protein modification; peptidyl-diphthamide biosynthesis. {ECO:0000256|ARBA:ARBA00005156, ECO:0000256|PIRNR:PIRNR004967}.; Translation factors [03012]	GO:0090560~2-(3-amino-3-carboxypropyl)histidine synthase activity	GO:0017183~peptidyl-diphthamide biosynthetic process from peptidyl-histidine	NA	protein_coding
B9J08_002232	ATM1	-1.58618	0.333053	9.69563	DOWN	Uncharacterized protein	ABC transporters [02010]; Transporters [02000]	GO:0005524~ATP binding;GO:0042626~ATPase activity, coupled to transmembrane movement of substances	GO:0016226~iron-sulfur cluster assembly	GO:0005743~mitochondrial inner membrane;GO:0016021~integral component of membrane	protein_coding
B9J08_002321	ARX1	-1.58356	0.333657	3.66104	DOWN	Peptidase_M24 domain-containing protein	Ribosome biogenesis [03009]	NA	GO:0000055~ribosomal large subunit export from nucleus	GO:0005654~nucleoplasm;GO:0005730~nucleolus;GO:0005737~cytoplasm;GO:0030687~preribosome, large subunit precursor	protein_coding
B9J08_004821	STI1	-1.5785	0.33483	5.51189	DOWN	Uncharacterized protein	Chaperones and folding catalysts [03110]	NA	NA	NA	protein_coding
B9J08_003672	NA	-1.57483	0.335683	0.466475	DOWN	Uncharacterized protein	NA	NA	NA	GO:0016021~integral component of membrane	protein_coding
B9J08_004701	MDJ1	-1.57389	0.335902	7.3924	DOWN	Uncharacterized protein	Chaperones and folding catalysts [03110]; Mitochondrial biogenesis [03029]	GO:0001671~ATPase activator activity;GO:0005524~ATP binding;GO:0031072~heat shock protein binding;GO:0046872~metal ion binding;GO:0051082~unfolded protein binding	GO:0000002~mitochondrial genome maintenance;GO:0006458~'de novo' protein folding;GO:0006515~misfolded or incompletely synthesized protein catabolic process;GO:0009408~response to heat;GO:0042026~protein refolding	GO:0005759~mitochondrial matrix;GO:0031314~extrinsic component of mitochondrial inner membrane	protein_coding
B9J08_000942	ABP140	-1.57268	0.336183	2.54132	DOWN	Methyltransferase-like protein (EC 2.1.1.-)	Transfer RNA biogenesis [03016]	GO:0008168~methyltransferase activity	GO:0032259~methylation	NA	protein_coding
B9J08_001365	ERO1	-1.5698	0.336856	5.60826	DOWN	Uncharacterized protein	Protein processing in endoplasmic reticulum [04141]	GO:0003756~protein disulfide isomerase activity;GO:0016671~oxidoreductase activity, acting on a sulfur group of donors, disulfide as acceptor;GO:0016972~thiol oxidase activity	GO:0034975~protein folding in endoplasmic reticulum	GO:0005789~endoplasmic reticulum membrane	protein_coding
B9J08_003014	SRP40	-1.56503	0.337971	2.15796	DOWN	SRP40_C domain-containing protein	NA	NA	NA	NA	protein_coding
B9J08_004142	TPK2	-1.56134	0.338836	1.14139	DOWN	Protein kinase domain-containing protein	NA	GO:0004674~protein serine/threonine kinase activity;GO:0005524~ATP binding	NA	NA	protein_coding
B9J08_003600	NOP6	-1.55674	0.339918	9.00254	DOWN	RRM domain-containing protein	Ribosome biogenesis [03009]	GO:0019843~rRNA binding;GO:0030515~snoRNA binding	GO:0042274~ribosomal small subunit biogenesis	GO:0005730~nucleolus;GO:0030686~90S preribosome	protein_coding
B9J08_003043	NA	-1.55531	0.340256	0.291208	DOWN	NA	NA	NA	NA	NA	NA
B9J08_004255	NA	-1.55243	0.340936	1.53374	DOWN	Uncharacterized protein (Fragment)	NA	NA	NA	NA	tRNA
B9J08_004352	SAH1	-1.54288	0.3432	4.13928	DOWN	Adenosylhomocysteinase (EC 3.3.1.1)	PATHWAY: Amino-acid biosynthesis; L-homocysteine biosynthesis; L-homocysteine from S-adenosyl-L-homocysteine: step 1/1. {ECO:0000256|RuleBase:RU000548}.; Protein phosphatases and associated proteins [01009]; Cysteine and methionine metabolism [00270]; Exosome [04147]	GO:0004013~adenosylhomocysteinase activity	GO:0006730~one-carbon metabolic process	NA	protein_coding
B9J08_003485	TRM1	-1.54078	0.3437	3.74551	DOWN	tRNA (guanine(26)-N(2))-dimethyltransferase (EC 2.1.1.216)	Transfer RNA biogenesis [03016]	GO:0000049~tRNA binding;GO:0004809~tRNA (guanine-N2-)-methyltransferase activity	GO:0002940~tRNA N2-guanine methylation	GO:0005637~nuclear inner membrane;GO:0005739~mitochondrion	protein_coding
B9J08_003403	MET30	-1.53797	0.344369	8.87392	DOWN	Uncharacterized protein	Ubiquitin system [04121]; Ubiquitin mediated proteolysis [04120]; Cell cycle - yeast [04111]	GO:0030674~protein binding, bridging	NA	GO:0019005~SCF ubiquitin ligase complex	protein_coding
B9J08_004440	CKI1	-1.53515	0.345043	7.92683	DOWN	Choline_kin_N domain-containing protein	Glycerophospholipid metabolism [00564]	GO:0016773~phosphotransferase activity, alcohol group as acceptor	NA	NA	protein_coding
B9J08_004169	RPC19	-1.53483	0.345121	4.29605	DOWN	Hypothetical_protein	RNA polymerase [03020]; Transcription machinery [03021]	GO:0003899~DNA-directed RNA polymerase activity;GO:0046983~protein dimerization activity	GO:0006351~transcription, DNA-templated	NA	protein_coding
B9J08_000705	RLI1	-1.53129	0.345968	6.47574	DOWN	Uncharacterized protein	Ribosome biogenesis [03009]	GO:0005506~iron ion binding;GO:0005524~ATP binding;GO:0042626~ATPase activity, coupled to transmembrane movement of substances	GO:0000054~ribosomal subunit export from nucleus;GO:0006413~translational initiation;GO:0006415~translational termination;GO:0032790~ribosome disassembly;GO:0042273~ribosomal large subunit biogenesis;GO:0045727~positive regulation of translation	GO:0005634~nucleus;GO:0005852~eukaryotic translation initiation factor 3 complex	protein_coding
B9J08_005249	GIN4	-1.53095	0.346048	7.93809	DOWN	Non-specific serine/threonine protein kinase (EC 2.7.11.1)	Protein kinases [01001]; Cytoskeleton proteins [04812]; Cell cycle - yeast [04111]	GO:0005524~ATP binding	NA	NA	protein_coding
B9J08_000386	NA	-1.51923	0.348871	1.18495	DOWN	NA	NA	NA	NA	NA	NA
B9J08_004121	APC11	-1.50912	0.351325	3.78665	DOWN	Anaphase-promoting complex subunit 11	Ubiquitin system [04121]; Ubiquitin mediated proteolysis [04120]; Meiosis - yeast [04113]; Chromosome and associated proteins [03036]; Cell cycle - yeast [04111]	GO:0008270~zinc ion binding;GO:0061630~ubiquitin protein ligase activity;GO:0097602~cullin family protein binding	GO:0031145~anaphase-promoting complex-dependent proteasomal ubiquitin-dependent protein catabolic process;GO:0051301~cell division	GO:0005680~anaphase-promoting complex	protein_coding
B9J08_003217	HOM3	-1.50373	0.35264	8.08329	DOWN	Aspartokinase (EC 2.7.2.4)	Glycine, serine and threonine metabolism [00260]; Lysine biosynthesis [00300]; Cysteine and methionine metabolism [00270]; Monobactam biosynthesis [00261]	GO:0004072~aspartate kinase activity;GO:0005524~ATP binding	GO:0009086~methionine biosynthetic process;GO:0009088~threonine biosynthetic process;GO:0009090~homoserine biosynthetic process	NA	protein_coding
B9J08_001915	NOG1	-1.50003	0.353545	3.3827	DOWN	Nucleolar GTP-binding protein 1	Ribosome biogenesis [03009]; Ribosome biogenesis in eukaryotes [03008]	GO:0005525~GTP binding	GO:0042254~ribosome biogenesis	GO:0005730~nucleolus	protein_coding
B9J08_004123	VPS3	-1.49957	0.353659	8.68274	DOWN	CNH domain-containing protein	Autophagy - yeast [04138]; Membrane trafficking [04131]	NA	GO:0016192~vesicle-mediated transport	NA	protein_coding
B9J08_001279	UGA2	-1.48728	0.356685	7.40616	DOWN	Aldedh domain-containing protein	NA	GO:0016620~oxidoreductase activity, acting on the aldehyde or oxo group of donors, NAD or NADP as acceptor	NA	NA	protein_coding
B9J08_004152	HMX1	-1.48587	0.357034	5.83482	DOWN	Uncharacterized protein	NA	GO:0004392~heme oxygenase (decyclizing) activity;GO:0046872~metal ion binding	GO:0006788~heme oxidation;GO:0006879~cellular iron ion homeostasis;GO:0006979~response to oxidative stress;GO:0042167~heme catabolic process	GO:0005640~nuclear outer membrane;GO:0005783~endoplasmic reticulum;GO:0016021~integral component of membrane	protein_coding
B9J08_000050	KRE9	-1.48184	0.358033	1.01706	DOWN	KRE9 domain-containing protein	NA	NA	GO:0006078~(1->6)-beta-D-glucan biosynthetic process;GO:0042546~cell wall biogenesis;GO:0071555~cell wall organization	GO:0005576~extracellular region;GO:0005618~cell wall	protein_coding
B9J08_002943	MRM1	-1.47947	0.358621	4.25536	DOWN	SpoU_sub_bind domain-containing protein	Ribosome biogenesis [03009]	GO:0003723~RNA binding;GO:0008173~RNA methyltransferase activity	GO:0006396~RNA processing	NA	protein_coding
B9J08_004161	ERG5	-1.46823	0.361426	3.45636	DOWN	Uncharacterized protein	NA	GO:0005506~iron ion binding;GO:0016712~oxidoreductase activity, acting on paired donors, with incorporation or reduction of molecular oxygen, reduced flavin or flavoprotein as one donor, and incorporation of one atom of oxygen;GO:0020037~heme binding	NA	NA	protein_coding
B9J08_004301	POL31	-1.46726	0.361669	8.01605	DOWN	Uncharacterized protein	DNA replication proteins [03032]; Mismatch repair [03430]; DNA replication [03030]; Homologous recombination [03440]; Base excision repair [03410]; DNA repair and recombination proteins [03400]; Nucleotide excision repair [03420]	GO:0003677~DNA binding;GO:0003887~DNA-directed DNA polymerase activity	GO:0006271~DNA strand elongation involved in DNA replication;GO:0006278~RNA-dependent DNA replication;GO:0006279~premeiotic DNA replication;GO:0043137~DNA replication, removal of RNA primer	GO:0005829~cytosol;GO:0043625~delta DNA polymerase complex	protein_coding
B9J08_003963	RMP1	-1.45853	0.363863	5.51424	DOWN	Uncharacterized protein	Ribosome biogenesis [03009]; Ribosome biogenesis in eukaryotes [03008]	NA	NA	NA	protein_coding
B9J08_004775	TPO3	-1.45487	0.364788	8.36296	DOWN	MFS domain-containing protein	NA	GO:0022857~transmembrane transporter activity	NA	GO:0016021~integral component of membrane	protein_coding
B9J08_001512	DRS1	-1.44994	0.366037	2.12666	DOWN	Uncharacterized protein	Spliceosome [03041]; Ribosome biogenesis [03009]	GO:0003676~nucleic acid binding;GO:0004386~helicase activity;GO:0005524~ATP binding;GO:0016787~hydrolase activity	NA	NA	protein_coding
B9J08_003220	TUB4	-1.44812	0.366499	6.72555	DOWN	Tubulin gamma chain	Cytoskeleton proteins [04812]; Chromosome and associated proteins [03036]	GO:0003924~GTPase activity;GO:0005525~GTP binding	GO:0007020~microtubule nucleation;GO:0031122~cytoplasmic microtubule organization	GO:0000930~gamma-tubulin complex;GO:0005874~microtubule	protein_coding
B9J08_000930	S. cer ORT1	-1.44252	0.367925	4.13222	DOWN	Uncharacterized protein	NA	NA	NA	GO:0016021~integral component of membrane	protein_coding
B9J08_004173	LIP1	-1.4357	0.369668	6.92334	DOWN	Uncharacterized protein	NA	GO:0004806~triglyceride lipase activity	GO:0016042~lipid catabolic process	GO:0005576~extracellular region	protein_coding
B9J08_005534	NA	-1.43133	0.370788	6.19482	DOWN	Uncharacterized protein	NA	NA	NA	NA	protein_coding
B9J08_004147	S. cer MEF1	-1.42715	0.371866	7.49606	DOWN	Elongation factor G, mitochondrial (EF-Gmt) (Elongation factor G 1, mitochondrial) (mEF-G 1) (Elongation factor G1)	PATHWAY: Protein biosynthesis; polypeptide chain elongation. {ECO:0000256|HAMAP-Rule:MF_03061}.; Mitochondrial biogenesis [03029]; Translation factors [03012]	GO:0003746~translation elongation factor activity;GO:0003924~GTPase activity;GO:0005525~GTP binding	GO:0070125~mitochondrial translational elongation	GO:0005739~mitochondrion	protein_coding
B9J08_004160	S. cer HOT13	-1.4263	0.372083	2.11419	DOWN	CHY-type domain-containing protein	NA	GO:0008270~zinc ion binding	NA	NA	protein_coding
B9J08_001470	NA	-1.42611	0.372134	2.23339	DOWN	Uncharacterized protein	NA	NA	NA	NA	protein_coding
B9J08_005031	UTP5	-1.42256	0.373049	3.9968	DOWN	Utp12 domain-containing protein	Ribosome biogenesis in eukaryotes [03008]; Ribosome biogenesis [03009]	NA	NA	NA	protein_coding
B9J08_002884	NA	-1.4165	0.374619	2.12364	DOWN	Uncharacterized protein	NA	NA	NA	NA	protein_coding
B9J08_003409	TRY6	-1.41046	0.376193	0.107032	DOWN	BHLH domain-containing protein	NA	GO:0046983~protein dimerization activity	NA	NA	protein_coding
B9J08_004312	NA	-1.41046	0.376193	0.107032	DOWN	Uncharacterized protein	NA	NA	NA	NA	tRNA
B9J08_005185	JEM1	-1.40403	0.377871	5.88449	DOWN	Uncharacterized protein	Protein processing in endoplasmic reticulum [04141]; Chaperones and folding catalysts [03110]	NA	NA	NA	protein_coding
B9J08_004174	NA	-1.39357	0.380621	5.42527	DOWN	Uncharacterized protein	NA	NA	NA	NA	protein_coding
B9J08_004237	SBA1	-1.39331	0.38069	4.33444	DOWN	Hypothetical_protein	NA	GO:0051087~chaperone binding	GO:0006457~protein folding;GO:0032212~positive regulation of telomere maintenance via telomerase;GO:0043392~negative regulation of DNA binding;GO:0051972~regulation of telomerase activity	GO:0005634~nucleus;GO:0005737~cytoplasm	protein_coding
B9J08_004944	ERC1	-1.39169	0.381118	5.22718	DOWN	Uncharacterized protein	Transporters [02000]	GO:0015297~antiporter activity;GO:0042910~xenobiotic transporter activity	NA	GO:0016021~integral component of membrane	protein_coding
B9J08_005214	RSA4	-1.38874	0.381897	6.55412	DOWN	WD_REPEATS_REGION domain-containing protein	Ribosome biogenesis [03009]	NA	NA	GO:0005730~nucleolus	protein_coding
B9J08_003837	NAG1	-1.38385	0.383195	5.80495	DOWN	Glucosamine-6-phosphate isomerase (EC 3.5.99.6) (Glucosamine-6-phosphate deaminase)	Amino sugar and nucleotide sugar metabolism [00520]	GO:0004342~glucosamine-6-phosphate deaminase activity	GO:0005975~carbohydrate metabolic process;GO:0006044~N-acetylglucosamine metabolic process	NA	protein_coding
B9J08_005476	MCM2	-1.3722	0.386303	6.10098	DOWN	DNA replication licensing factor MCM2 (EC 3.6.4.12) (Minichromosome maintenance protein 2)	Cell cycle - yeast [04111]; DNA replication [03030]; DNA replication proteins [03032]; Chromosome and associated proteins [03036]; Meiosis - yeast [04113]	GO:0003682~chromatin binding;GO:0003688~DNA replication origin binding;GO:0003697~single-stranded DNA binding;GO:0005524~ATP binding;GO:0016787~hydrolase activity;GO:0017116~single-stranded DNA-dependent ATP-dependent DNA helicase activity;GO:0046872~metal ion binding	GO:0000727~double-strand break repair via break-induced replication;GO:0006267~pre-replicative complex assembly involved in nuclear cell cycle DNA replication;GO:0006268~DNA unwinding involved in DNA replication;GO:0006271~DNA strand elongation involved in DNA replication;GO:1902975~mitotic DNA replication initiation	GO:0005656~nuclear pre-replicative complex;GO:0005737~cytoplasm;GO:0031298~replication fork protection complex;GO:0042555~MCM complex;GO:0071162~CMG complex	protein_coding
B9J08_002339	SPB4	-1.37053	0.38675	2.93704	DOWN	Atp dependent rna helicase	Ribosome biogenesis [03009]	GO:0003723~RNA binding;GO:0004386~helicase activity;GO:0005524~ATP binding;GO:0016787~hydrolase activity	GO:0000027~ribosomal large subunit assembly;GO:0000470~maturation of LSU-rRNA;GO:1902626~assembly of large subunit precursor of preribosome	GO:0005654~nucleoplasm;GO:0005730~nucleolus;GO:0030686~90S preribosome;GO:0030687~preribosome, large subunit precursor	protein_coding
B9J08_002743	DAM1	-1.36806	0.387411	3.74951	DOWN	DASH complex subunit DAM1 (Outer kinetochore protein DAM1)	Chromosome and associated proteins [03036]; Cell cycle - yeast [04111]	NA	GO:0008608~attachment of spindle microtubules to kinetochore	GO:0005737~cytoplasm;GO:0042729~DASH complex;GO:0072686~mitotic spindle	protein_coding
B9J08_004136	NA	-1.36025	0.389515	6.55693	DOWN	Uncharacterized protein	NA	NA	NA	NA	protein_coding
B9J08_002329	GET3	-1.35864	0.389951	4.50824	DOWN	ATPase GET3 (EC 3.6.-.-) (Arsenical pump-driving ATPase) (Arsenite-stimulated ATPase) (Golgi to ER traffic protein 3) (Guided entry of tail-anchored proteins 3)	Membrane trafficking [04131]; Transporters [02000]	GO:0005524~ATP binding;GO:0016787~hydrolase activity;GO:0016887~ATPase activity;GO:0046872~metal ion binding	GO:0045048~protein insertion into ER membrane	GO:0005783~endoplasmic reticulum	protein_coding
B9J08_002306	TMA16	-1.35837	0.390023	3.57444	DOWN	Uncharacterized protein	Ribosome biogenesis [03009]	NA	NA	NA	protein_coding
B9J08_002938	NA	-1.35527	0.390863	6.91643	DOWN	Uncharacterized protein	NA	NA	NA	GO:0016021~integral component of membrane	protein_coding
B9J08_004116	CKA1	-1.35467	0.391025	5.5589	DOWN	Protein kinase domain-containing protein	Ribosome biogenesis [03009]; Ribosome biogenesis in eukaryotes [03008]; Protein kinases [01001]; Mitophagy - yeast [04139]	GO:0004674~protein serine/threonine kinase activity;GO:0005524~ATP binding	GO:0006356~regulation of transcription from RNA polymerase I promoter;GO:0006359~regulation of transcription from RNA polymerase III promoter;GO:0006974~cellular response to DNA damage stimulus;GO:0007535~donor selection;GO:0018105~peptidyl-serine phosphorylation;GO:0018107~peptidyl-threonine phosphorylation	GO:0005956~protein kinase CK2 complex;GO:0034456~UTP-C complex	protein_coding
B9J08_000543	TRX1	-1.35353	0.391334	5.54869	DOWN	Thioredoxin	Chaperones and folding catalysts [03110]	GO:0015035~protein disulfide oxidoreductase activity	GO:0006662~glycerol ether metabolic process	NA	protein_coding
B9J08_000822	CBK1	-1.34446	0.393801	6.16819	DOWN	Uncharacterized protein	Enzymes with EC numbers[99980]	GO:0004674~protein serine/threonine kinase activity;GO:0005524~ATP binding;GO:0042802~identical protein binding	GO:0000920~cell separation after cytokinesis;GO:0007118~budding cell apical bud growth;GO:0030950~establishment or maintenance of actin cytoskeleton polarity;GO:0050708~regulation of protein secretion;GO:0060237~regulation of fungal-type cell wall organization	GO:0000131~incipient cellular bud site;GO:0005634~nucleus;GO:0005934~cellular bud tip;GO:0005935~cellular bud neck;GO:0005938~cell cortex;GO:0043332~mating projection tip	protein_coding
B9J08_003000	r NSI1	-1.3429	0.394227	5.3679	DOWN	Uncharacterized protein	Transcription factors [03000]	NA	NA	NA	protein_coding
B9J08_001134	RPA12	-1.34235	0.394378	2.66505	DOWN	DNA-directed RNA polymerase subunit	Transcription machinery [03021]; RNA polymerase [03020]	GO:0003676~nucleic acid binding;GO:0003899~DNA-directed RNA polymerase activity;GO:0008270~zinc ion binding	GO:0006351~transcription, DNA-templated;GO:0006379~mRNA cleavage	GO:0005730~nucleolus	protein_coding
B9J08_003542	AYR1	-1.34033	0.394931	5.06536	DOWN	1-acyl dihydroxyacetone phosphate reductase ribitol 2-dehydrogenase	Glycerophospholipid metabolism [00564]; Ether lipid metabolism [00565]	GO:0016491~oxidoreductase activity	NA	NA	protein_coding
B9J08_000673	FCF1	-1.33712	0.39581	3.3399	DOWN	rRNA-processing_protein_FCF1	Ribosome biogenesis in eukaryotes [03008]; Ribosome biogenesis [03009]	NA	GO:0006364~rRNA processing	GO:0005730~nucleolus;GO:0032040~small-subunit processome	protein_coding
B9J08_004601	RNR1	-1.3319	0.397245	6.61996	DOWN	Ribonucleoside-diphosphate reductase (EC 1.17.4.1)	PATHWAY: Genetic information processing; DNA replication. {ECO:0000256|ARBA:ARBA00005160, ECO:0000256|RuleBase:RU003410}.; Purine metabolism [00230]; Glutathione metabolism [00480]; Pyrimidine metabolism [00240]; DNA repair and recombination proteins [03400]	GO:0004748~ribonucleoside-diphosphate reductase activity, thioredoxin disulfide as acceptor;GO:0005524~ATP binding	GO:0006260~DNA replication	NA	protein_coding
B9J08_000233	RPL7	-1.33023	0.397704	2.52049	DOWN	Uncharacterized protein	Ribosome [03010]; Ribosome [03011]	NA	NA	NA	protein_coding
B9J08_004206	CNE1	-1.32627	0.398797	4.84944	DOWN	Uncharacterized protein	Chaperones and folding catalysts [03110]; Phagosome [04145]; Lectins [04091]; Protein processing in endoplasmic reticulum [04141]; Membrane trafficking [04131]	GO:0005509~calcium ion binding;GO:0051082~unfolded protein binding	GO:0006457~protein folding	GO:0005783~endoplasmic reticulum;GO:0016021~integral component of membrane	protein_coding
B9J08_002208	MED20	-1.32617	0.398825	2.41898	DOWN	Mediator of RNA polymerase II transcription subunit 20 (Mediator complex subunit 20)	NA	GO:0003712~transcription cofactor activity	GO:0006357~regulation of transcription from RNA polymerase II promoter	GO:0016592~mediator complex	protein_coding
B9J08_004978	CUZ1	-1.32443	0.399307	6.92339	DOWN	AN1-type domain-containing protein	NA	GO:0008270~zinc ion binding	NA	NA	protein_coding
B9J08_001180	NA	-1.32299	0.399707	3.52437	DOWN	Uncharacterized protein	NA	NA	NA	NA	protein_coding
B9J08_000720	DBP7	-1.31656	0.401492	1.59694	DOWN	Uncharacterized protein	Protein phosphatases and associated proteins [01009]; Ribosome biogenesis [03009]	GO:0003723~RNA binding;GO:0004386~helicase activity;GO:0005524~ATP binding;GO:0016787~hydrolase activity	GO:0000463~maturation of LSU-rRNA from tricistronic rRNA transcript (SSU-rRNA, 5.8S rRNA, LSU-rRNA)	GO:0005730~nucleolus	protein_coding
B9J08_005106	NOC2	-1.31404	0.402193	1.41771	DOWN	Uncharacterized protein	Ribosome biogenesis [03009]	NA	NA	GO:0005634~nucleus	protein_coding
B9J08_003176	SHQ1	-1.31284	0.402529	5.02406	DOWN	CS domain-containing protein	Ribosome biogenesis [03009]	GO:0051082~unfolded protein binding	GO:0000493~box H/ACA snoRNP assembly	GO:0005654~nucleoplasm;GO:0005829~cytosol	protein_coding
B9J08_000870	NOP12	-1.30978	0.403383	1.93123	DOWN	Nucleolar protein 12	Ribosome biogenesis [03009]	GO:0019843~rRNA binding	GO:0000463~maturation of LSU-rRNA from tricistronic rRNA transcript (SSU-rRNA, 5.8S rRNA, LSU-rRNA)	GO:0005730~nucleolus;GO:0030684~preribosome	protein_coding
B9J08_004134	SGM1	-1.30747	0.404028	6.77749	DOWN	TMF_TATA_bd domain-containing protein	Membrane trafficking [04131]	NA	NA	GO:0005794~Golgi apparatus	protein_coding
B9J08_003568	GCY1	-1.3067	0.404246	2.01657	DOWN	Hypothetical_protein	Glycerolipid metabolism [00561]	GO:0047834~D-threo-aldose 1-dehydrogenase activity	NA	NA	protein_coding
B9J08_004918	HSP90	-1.29897	0.406417	2.23302	DOWN	Hsp82-like protein	Chaperones and folding catalysts [03110]; Protein phosphatases and associated proteins [01009]; Exosome [04147]; Membrane trafficking [04131]; Protein processing in endoplasmic reticulum [04141]; Proteasome [03051]; Mitochondrial biogenesis [03029]	GO:0005524~ATP binding;GO:0016887~ATPase activity;GO:0051082~unfolded protein binding	GO:0006457~protein folding	NA	protein_coding
B9J08_001666	NA	-1.2955	0.407396	3.66336	DOWN	Uncharacterized protein	NA	NA	NA	NA	protein_coding
B9J08_000702	NA	-1.29538	0.407428	3.15714	DOWN	Uncharacterized protein	NA	NA	NA	NA	protein_coding
B9J08_001695	TPS1	-1.29462	0.407645	3.46619	DOWN	Trehalose-6-phosphate synthase (EC 2.4.1.15) (UDP-glucose-glucosephosphate glucosyltransferase)	Starch and sucrose metabolism [00500]; Glycosyltransferases [01003]	GO:0003825~alpha,alpha-trehalose-phosphate synthase (UDP-forming) activity	GO:0005992~trehalose biosynthetic process	NA	protein_coding
B9J08_003236	NA	-1.28888	0.409269	6.3779	DOWN	Uncharacterized protein	NA	NA	NA	NA	protein_coding
B9J08_000965	YGR054W	-1.28708	0.40978	6.59433	DOWN	Eukaryotic translation initiation factor 2A (eIF-2A)	Messenger RNA biogenesis [03019]; Translation factors [03012]	GO:0003743~translation initiation factor activity	NA	NA	protein_coding
B9J08_004112	ALS4	-1.28691	0.409826	2.72372	DOWN	Candida_ALS_N domain-containing protein	Glycosylphosphatidylinositol (GPI)-anchored proteins [00537]	NA	GO:0007155~cell adhesion;GO:0009405~pathogenesis	GO:0005576~extracellular region;GO:0005618~cell wall;GO:0005886~plasma membrane;GO:0031225~anchored component of membrane	protein_coding
B9J08_003821	SOF1	-1.28667	0.409896	3.38715	DOWN	WD_REPEATS_REGION domain-containing protein	Ribosome biogenesis [03009]; Ubiquitin system [04121]	NA	GO:0000462~maturation of SSU-rRNA from tricistronic rRNA transcript (SSU-rRNA, 5.8S rRNA, LSU-rRNA)	GO:0005730~nucleolus;GO:0032040~small-subunit processome	protein_coding
B9J08_005343	MAK10	-1.28059	0.411626	4.93092	DOWN	Uncharacterized protein	Membrane trafficking [04131]	NA	GO:0017196~N-terminal peptidyl-methionine acetylation	GO:0031417~NatC complex	protein_coding
B9J08_001079	WSC2	-1.27479	0.413285	6.34198	DOWN	Hypothetical_protein	MAPK signaling pathway - yeast [04011]; Mitophagy - yeast [04139]	NA	NA	GO:0016021~integral component of membrane	protein_coding
B9J08_002211	SAS10	-1.27283	0.413847	2.16959	DOWN	Sas10 domain-containing protein	Ribosome biogenesis [03009]	NA	NA	NA	protein_coding
B9J08_002496	SAT4	-1.27056	0.414498	6.58025	DOWN	Protein kinase domain-containing protein	Enzymes with EC numbers[99980]	GO:0004672~protein kinase activity;GO:0005524~ATP binding	NA	NA	protein_coding
B9J08_001926	STB1	-1.2662	0.415755	6.1208	DOWN	Uncharacterized protein	NA	NA	NA	NA	protein_coding
B9J08_004969	SGT2	-1.26455	0.41623	4.0372	DOWN	TPR_REGION domain-containing protein	Exosome [04147]; Chaperones and folding catalysts [03110]	GO:0042802~identical protein binding;GO:0060090~binding, bridging	GO:0006620~posttranslational protein targeting to membrane;GO:0009408~response to heat	GO:0072380~TRC complex	protein_coding
B9J08_001560	TSR4	-1.26441	0.416271	2.83354	DOWN	PDCD2_C domain-containing protein	Ribosome biogenesis [03009]	GO:0051082~unfolded protein binding	GO:0030490~maturation of SSU-rRNA	GO:0005737~cytoplasm	protein_coding
B9J08_001738	BUL1	-1.2616	0.417082	6.29637	DOWN	Uncharacterized protein	NA	NA	NA	NA	protein_coding
B9J08_001862	NA	-1.25918	0.417783	1.77704	DOWN	Uncharacterized protein	NA	NA	NA	NA	protein_coding
B9J08_003338	RFC5	-1.25847	0.417986	4.14223	DOWN	AAA domain-containing protein	Mismatch repair [03430]; Chromosome and associated proteins [03036]; Nucleotide excision repair [03420]; DNA replication [03030]; DNA repair and recombination proteins [03400]; DNA replication proteins [03032]	GO:0003689~DNA clamp loader activity	GO:0006272~leading strand elongation;GO:0007062~sister chromatid cohesion;GO:0070914~UV-damage excision repair	GO:0005663~DNA replication factor C complex;GO:0031389~Rad17 RFC-like complex;GO:0031390~Ctf18 RFC-like complex;GO:0031391~Elg1 RFC-like complex	protein_coding
B9J08_002081	IMP4	-1.25771	0.418206	2.38617	DOWN	Brix domain-containing protein	Ribosome biogenesis [03009]; Ribosome biogenesis in eukaryotes [03008]	GO:0042134~rRNA primary transcript binding	GO:0006364~rRNA processing	NA	protein_coding
B9J08_001061	NA	-1.25513	0.418955	0.52604	DOWN	NA	NA	NA	NA	NA	NA
B9J08_000783	NA	-1.25019	0.420393	1.28232	DOWN	Uncharacterized protein	NA	NA	NA	NA	protein_coding
B9J08_004133	BLM3	-1.24928	0.420657	4.48041	DOWN	Uncharacterized protein	Proteasome [03050]; Proteasome [03051]	GO:0016504~peptidase activator activity;GO:0070577~lysine-acetylated histone binding;GO:0070628~proteasome binding	GO:0006281~DNA repair	NA	protein_coding
B9J08_001087	PUF6	-1.24882	0.420792	3.3638	DOWN	PUM-HD domain-containing protein	Messenger RNA biogenesis [03019]; Ribosome biogenesis [03009]	GO:0000900~translation repressor activity, nucleic acid binding;GO:0003730~mRNA 3'-UTR binding;GO:0048027~mRNA 5'-UTR binding	GO:0042273~ribosomal large subunit biogenesis;GO:0050821~protein stabilization	GO:0015934~large ribosomal subunit;GO:0030687~preribosome, large subunit precursor	protein_coding
B9J08_005161	SRB1	-1.24539	0.421794	3.3609	DOWN	Mannose-1-phosphate guanyltransferase (Mannose-1-phosphate_guanyltransferase) (Putative UDP-N-acetylglucosamine diphosphorylase/glucosamine-1-phosphate N-acetyltransferase)	Amino sugar and nucleotide sugar metabolism [00520]; Fructose and mannose metabolism [00051]	GO:0016779~nucleotidyltransferase activity	GO:0009058~biosynthetic process	NA	protein_coding
B9J08_003771	CCT6	-1.23881	0.423723	5.64393	DOWN	Uncharacterized protein	Chaperones and folding catalysts [03110]; Exosome [04147]	GO:0005524~ATP binding;GO:0016887~ATPase activity;GO:0051082~unfolded protein binding	GO:0006457~protein folding	GO:0005832~chaperonin-containing T-complex	protein_coding
B9J08_004279	DFG16	-1.23786	0.424001	6.22388	DOWN	Uncharacterized protein	NA	NA	NA	GO:0016021~integral component of membrane	protein_coding
B9J08_002539	POL32	-1.23616	0.4245	4.86154	DOWN	DNA polymerase delta subunit 3	DNA replication proteins [03032]; Base excision repair [03410]; DNA replication [03030]; DNA repair and recombination proteins [03400]; Homologous recombination [03440]; Mismatch repair [03430]; Protein phosphatases and associated proteins [01009]; Nucleotide excision repair [03420]	NA	GO:0006260~DNA replication	GO:0043625~delta DNA polymerase complex	protein_coding
B9J08_005255	TOS4	-1.22997	0.426325	5.83417	DOWN	FHA domain-containing protein	NA	NA	NA	NA	protein_coding
B9J08_004310	SFL2	-1.22886	0.426654	6.1658	DOWN	HSF_DOMAIN domain-containing protein	NA	GO:0000981~sequence-specific DNA binding RNA polymerase II transcription factor activity;GO:0043565~sequence-specific DNA binding	NA	GO:0005634~nucleus	protein_coding
B9J08_004171	TYE7	-1.2267	0.427293	3.32966	DOWN	BHLH domain-containing protein	Transcription factors [03000]	GO:0046983~protein dimerization activity	NA	NA	protein_coding
B9J08_003562	NOP13	-1.22284	0.428437	3.16249	DOWN	Uncharacterized protein	NA	GO:0003723~RNA binding	NA	NA	protein_coding
B9J08_003687	SSF1	-1.22116	0.428937	1.94515	DOWN	Brix domain-containing protein	Ribosome biogenesis [03009]	GO:0019843~rRNA binding	GO:0006364~rRNA processing	NA	protein_coding
B9J08_003688	RRP3	-1.21937	0.429471	1.58412	DOWN	Uncharacterized protein	Ribosome biogenesis [03009]	GO:0003676~nucleic acid binding;GO:0003724~RNA helicase activity;GO:0005524~ATP binding;GO:0008186~RNA-dependent ATPase activity;GO:0016787~hydrolase activity	GO:0000462~maturation of SSU-rRNA from tricistronic rRNA transcript (SSU-rRNA, 5.8S rRNA, LSU-rRNA)	NA	protein_coding
B9J08_001467	SAM2	-1.21916	0.429532	4.53799	DOWN	S-adenosylmethionine synthase (EC 2.5.1.6)	PATHWAY: Amino-acid biosynthesis; S-adenosyl-L-methionine biosynthesis; S-adenosyl-L-methionine from L-methionine: step 1/1. {ECO:0000256|ARBA:ARBA00005224, ECO:0000256|RuleBase:RU000541}.; Cysteine and methionine metabolism [00270]	GO:0004478~methionine adenosyltransferase activity;GO:0005524~ATP binding;GO:0046872~metal ion binding	GO:0006556~S-adenosylmethionine biosynthetic process;GO:0006730~one-carbon metabolic process	NA	protein_coding
B9J08_002427	JLP1	-1.21504	0.43076	1.15478	DOWN	Oxidoreductase activity	Enzymes with EC numbers[99980]	GO:0016491~oxidoreductase activity	NA	NA	protein_coding
B9J08_002069	STE2	-1.20681	0.433225	3.17175	DOWN	Uncharacterized protein	MAPK signaling pathway - yeast [04011]; G protein-coupled receptors [04030]	GO:0004932~mating-type factor pheromone receptor activity	NA	GO:0016021~integral component of membrane	protein_coding
B9J08_002522	NA	-1.20207	0.434651	5.8405	DOWN	Uncharacterized protein	NA	NA	NA	NA	protein_coding
B9J08_001108	RAD51	-1.19398	0.437095	5.5645	DOWN	DNA repair protein RAD51 homolog	Membrane trafficking [04131]; DNA repair and recombination proteins [03400]; Ubiquitin system [04121]; Homologous recombination [03440]	GO:0000150~recombinase activity;GO:0003690~double-stranded DNA binding;GO:0003697~single-stranded DNA binding;GO:0005524~ATP binding;GO:0008094~DNA-dependent ATPase activity;GO:0042802~identical protein binding	GO:0000708~meiotic strand invasion;GO:0000723~telomere maintenance;GO:0000724~double-strand break repair via homologous recombination;GO:0006312~mitotic recombination;GO:0007533~mating type switching;GO:0036297~interstrand cross-link repair;GO:0051260~protein homooligomerization;GO:1990426~homologous recombination-dependent replication fork processing	GO:0000775~chromosome, centromeric region;GO:0005634~nucleus;GO:0035861~site of double-strand break	protein_coding
B9J08_002749	UBC4	-1.1936	0.43721	5.05854	DOWN	Ubiquitin-conjugating enzyme E2 4	Protein processing in endoplasmic reticulum [04141]; Ubiquitin system [04121]; Ubiquitin mediated proteolysis [04120]	GO:0005524~ATP binding;GO:0016740~transferase activity	NA	NA	protein_coding
B9J08_002076	SPT10	-1.19329	0.437303	5.49947	DOWN	N-acetyltransferase domain-containing protein	NA	GO:0008080~N-acetyltransferase activity	NA	NA	protein_coding
B9J08_001127	MTE1	-1.19314	0.43735	3.34685	DOWN	DUF2439 domain-containing protein	NA	NA	NA	NA	protein_coding
B9J08_004138	BNI1	-1.19036	0.438193	4.90901	DOWN	Uncharacterized protein	Mitochondrial biogenesis [03029]; MAPK signaling pathway - yeast [04011]	GO:0003779~actin binding;GO:0031267~small GTPase binding	GO:0030036~actin cytoskeleton organization	NA	protein_coding
B9J08_005116	DBP8	-1.18941	0.438482	1.1483	DOWN	Atp-dependent rna helicase dbp8	Ribosome biogenesis [03009]	GO:0003676~nucleic acid binding;GO:0003724~RNA helicase activity;GO:0005524~ATP binding;GO:0016787~hydrolase activity	GO:0000447~endonucleolytic cleavage in ITS1 to separate SSU-rRNA from 5.8S rRNA and LSU-rRNA from tricistronic rRNA transcript (SSU-rRNA, 5.8S rRNA, LSU-rRNA);GO:0000472~endonucleolytic cleavage to generate mature 5'-end of SSU-rRNA from (SSU-rRNA, 5.8S rRNA, LSU-rRNA);GO:0000480~endonucleolytic cleavage in 5'-ETS of tricistronic rRNA transcript (SSU-rRNA, 5.8S rRNA, LSU-rRNA)	GO:0005730~nucleolus	protein_coding
B9J08_003602	IPI3	-1.18763	0.439023	2.51811	DOWN	Hypothetical_protein (Pre-rrna-processing protein ipi3)	Ribosome biogenesis [03009]	NA	NA	NA	protein_coding
B9J08_000714	RRP12	-1.18752	0.439055	4.36171	DOWN	NUC173 domain-containing protein	Ribosome biogenesis [03009]	NA	NA	GO:0005634~nucleus	protein_coding
B9J08_004159	RCN2	-1.18674	0.439295	5.2539	DOWN	Uncharacterized protein	NA	NA	NA	NA	protein_coding
B9J08_003488	CCE1	-1.18632	0.439423	5.9104	DOWN	Ydc2-catalyt domain-containing protein	Mitochondrial biogenesis [03029]	GO:0003676~nucleic acid binding	NA	NA	protein_coding
B9J08_003022	YNG1	-1.18302	0.440429	3.30013	DOWN	PHD domain-containing protein	NA	GO:0046872~metal ion binding	NA	GO:0005634~nucleus	protein_coding
B9J08_004131	HPT1	-1.18101	0.441043	5.62813	DOWN	Pribosyltran domain-containing protein	Function unknown[99997]	GO:0000310~xanthine phosphoribosyltransferase activity;GO:0004422~hypoxanthine phosphoribosyltransferase activity	GO:0009116~nucleoside metabolic process;GO:0032265~XMP salvage;GO:0046100~hypoxanthine metabolic process	NA	protein_coding
B9J08_004664	NA	-1.18081	0.441105	0.270249	DOWN	NA	NA	NA	NA	NA	NA
B9J08_005364	GCD10	-1.17616	0.442528	2.14226	DOWN	tRNA (adenine(58)-N(1))-methyltransferase non-catalytic subunit TRM6 (tRNA(m1A58)-methyltransferase subunit TRM6)	Transfer RNA biogenesis [03016]	GO:0016429~tRNA (adenine-N1-)-methyltransferase activity	NA	GO:0005634~nucleus;GO:0031515~tRNA (m1A) methyltransferase complex	protein_coding
B9J08_000862	TBF1	-1.1752	0.442821	2.56352	DOWN	HTH myb-type domain-containing protein	DNA replication proteins [03032]	GO:0042162~telomeric DNA binding;GO:0042803~protein homodimerization activity	GO:0007049~cell cycle	NA	protein_coding
B9J08_000709	YMR244W	-1.174	0.443191	2.57537	DOWN	Uncharacterized protein	NA	NA	NA	NA	protein_coding
B9J08_002536	SUR2	-1.17263	0.443611	4.34437	DOWN	Fatty acid hydroxylase domain-containing protein	Sphingolipid metabolism [00600]	GO:0000170~sphingosine hydroxylase activity;GO:0005506~iron ion binding;GO:0042284~sphingolipid delta-4 desaturase activity	GO:0006675~mannosyl-inositol phosphorylceramide metabolic process;GO:0030148~sphingolipid biosynthetic process	GO:0005789~endoplasmic reticulum membrane	protein_coding
B9J08_005529	YTM1	-1.17149	0.443963	2.18511	DOWN	Ribosome biogenesis protein YTM1	Ribosome biogenesis [03009]	GO:0043021~ribonucleoprotein complex binding	GO:0000463~maturation of LSU-rRNA from tricistronic rRNA transcript (SSU-rRNA, 5.8S rRNA, LSU-rRNA);GO:0000466~maturation of 5.8S rRNA from tricistronic rRNA transcript (SSU-rRNA, 5.8S rRNA, LSU-rRNA);GO:0051276~chromosome organization	GO:0005654~nucleoplasm;GO:0030687~preribosome, large subunit precursor;GO:0070545~PeBoW complex	protein_coding
B9J08_005373	DBP9	-1.17058	0.444241	1.12008	DOWN	ATP-dependent RNA helicase DBP9	Ribosome biogenesis [03009]	GO:0003676~nucleic acid binding;GO:0004386~helicase activity;GO:0005524~ATP binding;GO:0016787~hydrolase activity	NA	NA	protein_coding
B9J08_005126	RRP36	-1.16901	0.444726	2.49858	DOWN	Ribosomal RNA-processing protein 36	Ribosome biogenesis [03009]	NA	GO:0000462~maturation of SSU-rRNA from tricistronic rRNA transcript (SSU-rRNA, 5.8S rRNA, LSU-rRNA);GO:0000469~cleavage involved in rRNA processing	GO:0005730~nucleolus;GO:0030686~90S preribosome	protein_coding
B9J08_000070	NA	-1.16785	0.445085	4.22121	DOWN	Uncharacterized protein	NA	NA	NA	NA	protein_coding
B9J08_000934	NOG2	-1.16768	0.445137	2.97901	DOWN	Nucleolar GTP-binding protein 2	Ribosome biogenesis in eukaryotes [03008]; Ribosome biogenesis [03009]	GO:0005525~GTP binding	NA	GO:0005730~nucleolus	protein_coding
B9J08_005182	NA	-1.16731	0.445252	1.25356	DOWN	Uncharacterized protein	NA	NA	NA	NA	protein_coding
B9J08_002124	DED1	-1.16609	0.445627	5.17034	DOWN	Uncharacterized protein	Chromosome and associated proteins [03036]; Spliceosome [03041]; Messenger RNA biogenesis [03019]	GO:0003676~nucleic acid binding;GO:0004386~helicase activity;GO:0005524~ATP binding;GO:0016787~hydrolase activity	NA	NA	protein_coding
B9J08_003031	PES1	-1.16051	0.447355	2.18499	DOWN	Pescadillo homolog (Nucleolar protein 7 homolog)	Ribosome biogenesis [03009]	GO:0043021~ribonucleoprotein complex binding;GO:0070180~large ribosomal subunit rRNA binding	GO:0000462~maturation of SSU-rRNA from tricistronic rRNA transcript (SSU-rRNA, 5.8S rRNA, LSU-rRNA);GO:0000463~maturation of LSU-rRNA from tricistronic rRNA transcript (SSU-rRNA, 5.8S rRNA, LSU-rRNA);GO:0000466~maturation of 5.8S rRNA from tricistronic rRNA transcript (SSU-rRNA, 5.8S rRNA, LSU-rRNA)	GO:0005654~nucleoplasm;GO:0030687~preribosome, large subunit precursor;GO:0070545~PeBoW complex	protein_coding
B9J08_000854	YGR017W	-1.15921	0.447759	4.1092	DOWN	Pyridox_oxase_2 domain-containing protein	Vitamin B6 metabolism [00750]	GO:0010181~FMN binding	NA	NA	protein_coding
B9J08_003665	ADO1	-1.15909	0.447795	3.34742	DOWN	Adenosine kinase (EC 2.7.1.20)	PATHWAY: Purine metabolism; AMP biosynthesis via salvage pathway; AMP from adenosine: step 1/1. {ECO:0000256|ARBA:ARBA00004801}.; Purine metabolism [00230]	GO:0004001~adenosine kinase activity	GO:0006144~purine nucleobase metabolic process;GO:0006166~purine ribonucleoside salvage;GO:0044209~AMP salvage	NA	protein_coding
B9J08_004137	SEC2	-1.15799	0.448138	5.44517	DOWN	Sec2p domain-containing protein	Membrane trafficking [04131]	GO:0005085~guanyl-nucleotide exchange factor activity	NA	NA	protein_coding
B9J08_000287	RAS2	-1.15594	0.448772	5.27327	DOWN	Uncharacterized protein	Longevity regulating pathway - multiple species [04213]; Meiosis - yeast [04113]; Membrane trafficking [04131]; GTP-binding proteins [04031]; Autophagy - yeast [04138]	GO:0003924~GTPase activity;GO:0005525~GTP binding	GO:0007165~signal transduction	GO:0005886~plasma membrane	protein_coding
B9J08_005426	UTP18	-1.15089	0.450348	3.8619	DOWN	WD_REPEATS_REGION domain-containing protein	Ribosome biogenesis in eukaryotes [03008]; Ribosome biogenesis [03009]	NA	NA	NA	protein_coding
B9J08_001169	YLR126C	-1.15049	0.450471	5.13156	DOWN	Glutamine amidotransferase type-1 domain-containing protein	NA	NA	GO:0006541~glutamine metabolic process	NA	protein_coding
B9J08_003991	HSP60	-1.14899	0.450942	2.44081	DOWN	Heat shock protein 60, mitochondrial	Mitochondrial biogenesis [03029]; Exosome [04147]; Chaperones and folding catalysts [03110]; Messenger RNA biogenesis [03019]; RNA degradation [03018]	GO:0005524~ATP binding;GO:0016887~ATPase activity	GO:0042026~protein refolding	NA	protein_coding
B9J08_002483	MAK5	-1.14895	0.450952	2.94107	DOWN	Uncharacterized protein	Ribosome biogenesis [03009]	GO:0003676~nucleic acid binding;GO:0004386~helicase activity;GO:0005524~ATP binding;GO:0016787~hydrolase activity	GO:0000463~maturation of LSU-rRNA from tricistronic rRNA transcript (SSU-rRNA, 5.8S rRNA, LSU-rRNA);GO:0000466~maturation of 5.8S rRNA from tricistronic rRNA transcript (SSU-rRNA, 5.8S rRNA, LSU-rRNA)	GO:0005730~nucleolus	protein_coding
B9J08_002065	SGE1	-1.14664	0.451677	4.4627	DOWN	MFS domain-containing protein	NA	GO:0022857~transmembrane transporter activity	NA	GO:0016021~integral component of membrane	protein_coding
B9J08_004157	SSH1	-1.14531	0.452093	4.54619	DOWN	Hypothetical_protein (Putative preprotein translocase, SecY subunit)	Protein processing in endoplasmic reticulum [04141]; Secretion system [02044]; Phagosome [04145]; Protein export [03060]	NA	GO:0015031~protein transport	GO:0016021~integral component of membrane	protein_coding
B9J08_002294	CWC2	-1.14427	0.452419	3.09281	DOWN	Pre-mRNA-splicing factor CWC2	NA	GO:0017070~U6 snRNA binding;GO:0036002~pre-mRNA binding;GO:0046872~metal ion binding	GO:0000387~spliceosomal snRNP assembly;GO:0007049~cell cycle;GO:0045292~mRNA cis splicing, via spliceosome	GO:0005681~spliceosomal complex	protein_coding
B9J08_004577	PGA26	-1.14397	0.452514	1.57669	DOWN	Hypothetical_protein	NA	NA	NA	NA	protein_coding
B9J08_002381	OPI3	-1.14394	0.452521	4.8954	DOWN	Phosphatidyl-N-methylethanolamine N-methyltransferase (EC 2.1.1.71) (Phospholipid methyltransferase) (PLMT)	PATHWAY: Phospholipid metabolism; phosphatidylcholine biosynthesis. {ECO:0000256|ARBA:ARBA00004969, ECO:0000256|HAMAP-Rule:MF_03216}.; Glycerophospholipid metabolism [00564]	GO:0000773~phosphatidyl-N-methylethanolamine N-methyltransferase activity;GO:0080101~phosphatidyl-N-dimethylethanolamine N-methyltransferase activity	GO:0006656~phosphatidylcholine biosynthetic process;GO:0032259~methylation	GO:0005789~endoplasmic reticulum membrane;GO:0016021~integral component of membrane;GO:0031966~mitochondrial membrane	protein_coding
B9J08_003064	NA	-1.14055	0.453586	0.385312	DOWN	NA	NA	NA	NA	NA	NA
B9J08_001109	CTF4	-1.13981	0.453821	5.49322	DOWN	Mcl1_mid domain-containing protein	Chromosome and associated proteins [03036]	NA	NA	GO:0005634~nucleus	protein_coding
B9J08_004167	AZF1	-1.13806	0.454369	3.98901	DOWN	Uncharacterized protein	NA	NA	NA	NA	protein_coding
B9J08_003696	RSM22	-1.13737	0.454586	3.84281	DOWN	Uncharacterized protein	NA	GO:0003735~structural constituent of ribosome;GO:0008168~methyltransferase activity	GO:0006412~translation;GO:0032259~methylation	GO:0005763~mitochondrial small ribosomal subunit	protein_coding
B9J08_000763	NA	-1.13556	0.455159	0.385306	DOWN	NA	NA	NA	NA	NA	NA
B9J08_000393	TAE1	-1.13431	0.455554	4.17135	DOWN	Uncharacterized protein	Enzymes with EC numbers[99980]	GO:0071885~N-terminal protein N-methyltransferase activity	GO:0002181~cytoplasmic translation;GO:0018016~N-terminal peptidyl-proline dimethylation	GO:0005829~cytosol	protein_coding
B9J08_000157	NA	-1.13179	0.456348	3.33931	DOWN	Uncharacterized protein	NA	NA	NA	NA	protein_coding
B9J08_005003	CKA2	-1.13061	0.456722	4.47555	DOWN	Protein kinase domain-containing protein	Ribosome biogenesis [03009]; Ribosome biogenesis in eukaryotes [03008]; Protein kinases [01001]; Mitophagy - yeast [04139]	GO:0004674~protein serine/threonine kinase activity;GO:0005524~ATP binding	GO:0006356~regulation of transcription from RNA polymerase I promoter;GO:0006359~regulation of transcription from RNA polymerase III promoter;GO:0006974~cellular response to DNA damage stimulus;GO:0007535~donor selection;GO:0018105~peptidyl-serine phosphorylation;GO:0018107~peptidyl-threonine phosphorylation;GO:0071470~cellular response to osmotic stress	GO:0005956~protein kinase CK2 complex;GO:0034456~UTP-C complex	protein_coding
B9J08_001353	CGR1	-1.12787	0.457591	2.21671	DOWN	rRNA-processing protein	Ribosome biogenesis [03009]	NA	GO:0006364~rRNA processing	GO:0005730~nucleolus	protein_coding
B9J08_001678	NA	-1.12675	0.457945	5.34021	DOWN	NDC10_II domain-containing protein	NA	NA	NA	NA	protein_coding
B9J08_004970	KIP3	-1.1231	0.459107	1.85498	DOWN	Kinesin-like protein	Cytoskeleton proteins [04812]	GO:0005524~ATP binding;GO:0008017~microtubule binding	GO:0007018~microtubule-based movement	GO:0005874~microtubule	protein_coding
B9J08_000249	NA	-1.12264	0.459254	0.958119	DOWN	Uncharacterized protein	NA	NA	NA	NA	protein_coding
B9J08_001472	NA	-1.12092	0.459802	3.77898	DOWN	Uncharacterized protein	NA	NA	NA	NA	protein_coding
B9J08_002286	NA	-1.11993	0.460117	5.34043	DOWN	Uncharacterized protein	NA	NA	NA	NA	protein_coding
B9J08_002967	HSP10	-1.11971	0.460186	3.65675	DOWN	Hypothetical_protein	Chaperones and folding catalysts [03110]; Mitochondrial biogenesis [03029]	GO:0005524~ATP binding;GO:0016887~ATPase activity	GO:0006457~protein folding	NA	protein_coding
B9J08_002135	UTP13	-1.11843	0.460594	2.19362	DOWN	WD_REPEATS_REGION domain-containing protein	Ribosome biogenesis in eukaryotes [03008]; Ribosome biogenesis [03009]	GO:0034511~U3 snoRNA binding	GO:0000447~endonucleolytic cleavage in ITS1 to separate SSU-rRNA from 5.8S rRNA and LSU-rRNA from tricistronic rRNA transcript (SSU-rRNA, 5.8S rRNA, LSU-rRNA);GO:0000472~endonucleolytic cleavage to generate mature 5'-end of SSU-rRNA from (SSU-rRNA, 5.8S rRNA, LSU-rRNA);GO:0000480~endonucleolytic cleavage in 5'-ETS of tricistronic rRNA transcript (SSU-rRNA, 5.8S rRNA, LSU-rRNA)	GO:0032040~small-subunit processome;GO:0034388~Pwp2p-containing subcomplex of 90S preribosome	protein_coding
B9J08_004983	CSL4	-1.11546	0.461542	5.31112	DOWN	EXOSC1 domain-containing protein	RNA degradation [03018]; Messenger RNA biogenesis [03019]	GO:0003723~RNA binding	GO:0006396~RNA processing	GO:0000178~exosome (RNase complex);GO:0005737~cytoplasm	protein_coding
B9J08_004178	SIP3	-1.11544	0.461551	5.04285	DOWN	PH domain-containing protein	NA	NA	NA	GO:0016021~integral component of membrane	protein_coding
B9J08_005015	RPF2	-1.11167	0.462759	1.71676	DOWN	Ribosome production factor 2 homolog (Ribosome biogenesis protein RPF2 homolog)	Ribosome biogenesis [03009]	GO:0019843~rRNA binding	GO:0000027~ribosomal large subunit assembly;GO:0000470~maturation of LSU-rRNA	GO:0005730~nucleolus	protein_coding
B9J08_001598	MTO1	-1.11078	0.463042	1.93468	DOWN	Uncharacterized protein	Transfer RNA biogenesis [03016]; Chromosome and associated proteins [03036]	GO:0050660~flavin adenine dinucleotide binding	GO:0070899~mitochondrial tRNA wobble uridine modification	GO:0005739~mitochondrion	protein_coding
B9J08_004622	SAN1	-1.10966	0.463405	4.83325	DOWN	RING-type domain-containing protein	PATHWAY: Protein modification; protein ubiquitination. {ECO:0000256|ARBA:ARBA00004906}.	GO:0008270~zinc ion binding	GO:0016567~protein ubiquitination	NA	protein_coding
B9J08_003444	OCA1	-1.10901	0.463611	5.03377	DOWN	Uncharacterized protein	Protein phosphatases and associated proteins [01009]	GO:0016791~phosphatase activity	GO:0034599~cellular response to oxidative stress	NA	protein_coding
B9J08_003942	FEN1	-1.10681	0.464319	5.15014	DOWN	Elongation of fatty acids protein (EC 2.3.1.199) (Very-long-chain 3-oxoacyl-CoA synthase)	Fatty acid elongation [00062]; Biosynthesis of unsaturated fatty acids [01040]; Lipid biosynthesis proteins [01004]	NA	GO:0006633~fatty acid biosynthetic process	GO:0016021~integral component of membrane	protein_coding
B9J08_001667	DPB2	-1.1021	0.465837	3.03191	DOWN	DNA polymerase II subunit 2 (DNA polymerase epsilon subunit B)	Base excision repair [03410]; DNA replication proteins [03032]; DNA replication [03030]; DNA repair and recombination proteins [03400]; Nucleotide excision repair [03420]	GO:0003677~DNA binding	GO:0006261~DNA-dependent DNA replication	GO:0008622~epsilon DNA polymerase complex	protein_coding
B9J08_001693	POL2	-1.1004	0.466388	5.13457	DOWN	DNA polymerase epsilon catalytic subunit (EC 2.7.7.7)	DNA repair and recombination proteins [03400]; Base excision repair [03410]; Nucleotide excision repair [03420]; DNA replication proteins [03032]; DNA replication [03030]	GO:0000166~nucleotide binding;GO:0003677~DNA binding;GO:0003887~DNA-directed DNA polymerase activity;GO:0008270~zinc ion binding;GO:0051539~4 iron, 4 sulfur cluster binding	GO:0006260~DNA replication;GO:0006281~DNA repair	GO:0008622~epsilon DNA polymerase complex	protein_coding
B9J08_003578	DSK2	-1.10003	0.466508	3.65021	DOWN	Ubiquitin-like polyubiquitin-binding protein	Proteasome [03051]; Protein processing in endoplasmic reticulum [04141]; Membrane trafficking [04131]	GO:0030674~protein binding, bridging	GO:0030433~ER-associated ubiquitin-dependent protein catabolic process;GO:0030474~spindle pole body duplication;GO:0072665~protein localization to vacuole	NA	protein_coding
B9J08_003222	NA	-1.09979	0.466585	1.27447	DOWN	YCII domain-containing protein	NA	NA	NA	NA	tRNA
B9J08_000645	TSA1	-1.09872	0.466931	2.73594	DOWN	Peroxiredoxin TSA1	Exosome [04147]	GO:0004601~peroxidase activity;GO:0051920~peroxiredoxin activity	NA	NA	protein_coding
B9J08_003158	STU1	-1.09514	0.46809	4.43127	DOWN	Protein STU1	Chromosome and associated proteins [03036]; Cytoskeleton proteins [04812]	NA	GO:0007049~cell cycle;GO:0051301~cell division	GO:0005819~spindle;GO:0005874~microtubule	protein_coding
B9J08_003745	ELP4	-1.09458	0.468273	2.80917	DOWN	Uncharacterized protein	PATHWAY: tRNA modification. {ECO:0000256|ARBA:ARBA00005217}.; PATHWAY: tRNA modification; 5-methoxycarbonylmethyl-2-thiouridine-tRNA biosynthesis. {ECO:0000256|ARBA:ARBA00005043}.; Transfer RNA biogenesis [03016]; Chromosome and associated proteins [03036]	GO:0000049~tRNA binding;GO:0016887~ATPase activity;GO:0042802~identical protein binding	GO:0002098~tRNA wobble uridine modification;GO:0006357~regulation of transcription from RNA polymerase II promoter	GO:0005634~nucleus;GO:0005737~cytoplasm;GO:0033588~Elongator holoenzyme complex	protein_coding
B9J08_004497	PGA3	-1.09113	0.469395	4.81608	DOWN	NADH-cytochrome b5 reductase (EC 1.6.2.2)	Amino sugar and nucleotide sugar metabolism [00520]	GO:0004128~cytochrome-b5 reductase activity, acting on NAD(P)H	NA	GO:0016021~integral component of membrane	protein_coding
B9J08_000374	SMI1B	-1.08864	0.470205	4.95405	DOWN	SMI1_KNR4 domain-containing protein	NA	NA	GO:0042546~cell wall biogenesis	NA	protein_coding
B9J08_000835	NA	-1.08356	0.471862	2.57792	DOWN	Uncharacterized protein	NA	NA	NA	GO:0016021~integral component of membrane	protein_coding
B9J08_004117	LTV1	-1.0816	0.472503	2.72194	DOWN	Uncharacterized protein	Ribosome biogenesis [03009]	NA	GO:0000056~ribosomal small subunit export from nucleus;GO:0006970~response to osmotic stress;GO:0034599~cellular response to oxidative stress;GO:0042274~ribosomal small subunit biogenesis	GO:0005634~nucleus;GO:0030688~preribosome, small subunit precursor;GO:0071986~Ragulator complex	protein_coding
B9J08_003037	SGT1	-1.07169	0.475761	4.39605	DOWN	Uncharacterized protein	NA	GO:0051087~chaperone binding	GO:0010619~adenylate cyclase-activating glucose-activated G-protein coupled receptor signaling pathway	GO:0005634~nucleus;GO:0005737~cytoplasm	protein_coding
B9J08_000537	PNO1	-1.07167	0.475768	1.15304	DOWN	Pre-rRNA-processing protein PNO1	Ribosome biogenesis [03009]; Proteasome [03051]	GO:0003723~RNA binding;GO:0051082~unfolded protein binding	GO:0000447~endonucleolytic cleavage in ITS1 to separate SSU-rRNA from 5.8S rRNA and LSU-rRNA from tricistronic rRNA transcript (SSU-rRNA, 5.8S rRNA, LSU-rRNA);GO:0000472~endonucleolytic cleavage to generate mature 5'-end of SSU-rRNA from (SSU-rRNA, 5.8S rRNA, LSU-rRNA);GO:0043248~proteasome assembly	GO:0005730~nucleolus	protein_coding
B9J08_003010	BRE5	-1.07108	0.475962	4.35413	DOWN	NTF2 domain-containing protein	Mitophagy - yeast [04139]	GO:0003723~RNA binding	NA	NA	protein_coding
B9J08_004180	NA	-1.0701	0.476286	3.03135	DOWN	Uncharacterized protein	NA	NA	NA	NA	protein_coding
B9J08_002304	NA	-1.06993	0.476342	4.42111	DOWN	Uncharacterized protein	NA	NA	NA	NA	protein_coding
B9J08_001153	RTC3	-1.069	0.476648	3.11414	DOWN	Hypothetical_protein	NA	NA	NA	NA	protein_coding
B9J08_004155	DTD2	-1.06884	0.476702	3.96003	DOWN	D-aminoacyl-tRNA deacylase (EC 3.1.1.96)	Transfer RNA biogenesis [03016]	GO:0000049~tRNA binding;GO:0051500~D-tyrosyl-tRNA(Tyr) deacylase activity;GO:0097358~D-leucyl-tRNA(Leu) deacylase activity	GO:1900829~D-tyrosine catabolic process;GO:1900832~D-leucine catabolic process	GO:0005737~cytoplasm	protein_coding
B9J08_004522	IKS1	-1.06777	0.477057	3.97428	DOWN	Protein kinase domain-containing protein	NA	GO:0004672~protein kinase activity;GO:0005524~ATP binding	NA	GO:0016021~integral component of membrane	protein_coding
B9J08_002370	MED7	-1.06635	0.477527	4.87438	DOWN	Mediator of RNA polymerase II transcription subunit 7	Transcription machinery [03021]	GO:0003712~transcription cofactor activity	GO:0000122~negative regulation of transcription from RNA polymerase II promoter;GO:0045944~positive regulation of transcription from RNA polymerase II promoter	GO:0016592~mediator complex;GO:0070847~core mediator complex	protein_coding
B9J08_004188	PTR22	-1.06251	0.478798	4.15314	DOWN	Uncharacterized protein	Transport[99977]	GO:0022857~transmembrane transporter activity	GO:0006857~oligopeptide transport	GO:0016021~integral component of membrane	protein_coding
B9J08_001155	IFF6	-1.06104	0.479287	1.75553	DOWN	Hyphal_reg_CWP domain-containing protein	NA	NA	NA	NA	protein_coding
B9J08_001826	HAC1	-1.06093	0.479325	4.73209	DOWN	Transcriptional_activator_hac1	Transcription factors [03000]	GO:0000981~sequence-specific DNA binding RNA polymerase II transcription factor activity;GO:0003677~DNA binding	GO:0045944~positive regulation of transcription from RNA polymerase II promoter	GO:0005634~nucleus	protein_coding
B9J08_002960	KTI11	-1.06004	0.479619	3.7416	DOWN	DPH-type MB domain-containing protein	PATHWAY: Protein modification; peptidyl-diphthamide biosynthesis. {ECO:0000256|ARBA:ARBA00005156}.; Translation factors [03012]; Transfer RNA biogenesis [03016]	GO:0046872~metal ion binding	GO:0017183~peptidyl-diphthamide biosynthetic process from peptidyl-histidine	NA	protein_coding
B9J08_004184	FGR3	-1.05718	0.480571	4.18698	DOWN	SP-RING-type domain-containing protein	NA	GO:0008270~zinc ion binding	NA	NA	protein_coding
B9J08_004158	RIB4	-1.0566	0.480764	3.74499	DOWN	6,7-dimethyl-8-ribityllumazine synthase (DMRL synthase) (EC 2.5.1.78)	PATHWAY: Cofactor biosynthesis; riboflavin biosynthesis. {ECO:0000256|ARBA:ARBA00005104}.; PATHWAY: Cofactor biosynthesis; riboflavin biosynthesis; riboflavin from 2-hydroxy-3-oxobutyl phosphate and 5-amino-6-(D-ribitylamino)uracil: step 1/2. {ECO:0000256|ARBA:ARBA00004917, ECO:0000256|RuleBase:RU003795}.; Riboflavin metabolism [00740]	GO:0000906~6,7-dimethyl-8-ribityllumazine synthase activity	GO:0009231~riboflavin biosynthetic process	GO:0009349~riboflavin synthase complex	protein_coding
B9J08_000731	GPI13	-1.05523	0.481222	4.57892	DOWN	GPI ethanolamine phosphate transferase 3	PATHWAY: Glycolipid biosynthesis. {ECO:0000256|ARBA:ARBA00004934}.; PATHWAY: Glycolipid biosynthesis; glycosylphosphatidylinositol-anchor biosynthesis. {ECO:0000256|ARBA:ARBA00004687}.; Glycosylphosphatidylinositol (GPI)-anchor biosynthesis [00563]	GO:0051377~mannose-ethanolamine phosphotransferase activity	GO:0006506~GPI anchor biosynthetic process	GO:0005789~endoplasmic reticulum membrane;GO:0016021~integral component of membrane	protein_coding
B9J08_005188	TIF4631	-1.05447	0.481475	3.98498	DOWN	MIF4G domain-containing protein	Messenger RNA biogenesis [03019]; RNA transport [03013]; Translation factors [03012]	GO:0003723~RNA binding	NA	NA	protein_coding
B9J08_004182	CHO2	-1.05221	0.48223	4.59267	DOWN	Phosphatidylethanolamine N-methyltransferase (PE methyltransferase) (PEAMT) (PEMT) (EC 2.1.1.17)	PATHWAY: Phospholipid metabolism; phosphatidylcholine biosynthesis. {ECO:0000256|ARBA:ARBA00004969, ECO:0000256|HAMAP-Rule:MF_03217, ECO:0000256|RuleBase:RU361122}.; Glycerophospholipid metabolism [00564]	GO:0004608~phosphatidylethanolamine N-methyltransferase activity;GO:0016627~oxidoreductase activity, acting on the CH-CH group of donors	GO:0006656~phosphatidylcholine biosynthetic process;GO:0032259~methylation	GO:0005789~endoplasmic reticulum membrane;GO:0016021~integral component of membrane	protein_coding
B9J08_003988	KIP1	-1.05081	0.482698	3.54379	DOWN	Kinesin motor domain-containing protein	Chromosome and associated proteins [03036]; Cytoskeleton proteins [04812]	GO:0005524~ATP binding;GO:0008017~microtubule binding	GO:0007018~microtubule-based movement	NA	protein_coding
B9J08_005573	NA	-1.05029	0.48287	4.37518	DOWN	Uncharacterized protein	NA	NA	NA	NA	protein_coding
B9J08_004959	FPR3	-1.04867	0.483414	4.38852	DOWN	FK506-binding protein (EC 5.2.1.8)	Ribosome biogenesis [03009]	GO:0003755~peptidyl-prolyl cis-trans isomerase activity	NA	NA	protein_coding
B9J08_004378	RHR2	-1.04588	0.484349	2.9228	DOWN	Uncharacterized protein	Glycerolipid metabolism [00561]	GO:0016787~hydrolase activity	NA	NA	protein_coding
B9J08_004164	MRD1	-1.045	0.484646	4.59213	DOWN	Multiple RNA-binding domain-containing protein 1	Ribosome biogenesis [03009]	GO:0042134~rRNA primary transcript binding	GO:0000447~endonucleolytic cleavage in ITS1 to separate SSU-rRNA from 5.8S rRNA and LSU-rRNA from tricistronic rRNA transcript (SSU-rRNA, 5.8S rRNA, LSU-rRNA);GO:0000472~endonucleolytic cleavage to generate mature 5'-end of SSU-rRNA from (SSU-rRNA, 5.8S rRNA, LSU-rRNA);GO:0000480~endonucleolytic cleavage in 5'-ETS of tricistronic rRNA transcript (SSU-rRNA, 5.8S rRNA, LSU-rRNA);GO:0034462~small-su…	GO:0005730~nucleolus;GO:0030686~90S preribosome	protein_coding
B9J08_002293	PRP28	-1.04428	0.484888	4.22967	DOWN	Uncharacterized protein	Spliceosome [03041]; Spliceosome [03040]	GO:0000384~first spliceosomal transesterification activity;GO:0003723~RNA binding;GO:0004386~helicase activity;GO:0005524~ATP binding;GO:0016787~hydrolase activity	GO:0000395~mRNA 5'-splice site recognition	GO:0005682~U5 snRNP	protein_coding
B9J08_001337	RPC25	-1.04041	0.486188	2.91341	DOWN	DNA-directed RNA polymerase	Transcription machinery [03021]; RNA polymerase [03020]	GO:0003677~DNA binding;GO:0003899~DNA-directed RNA polymerase activity	GO:0006351~transcription, DNA-templated	GO:0005634~nucleus	protein_coding
B9J08_001271	CCT8	-1.03934	0.486551	4.44365	DOWN	CCT-theta	Chaperones and folding catalysts [03110]; Chromosome and associated proteins [03036]	GO:0005524~ATP binding;GO:0016887~ATPase activity;GO:0051082~unfolded protein binding	GO:0006457~protein folding	GO:0005832~chaperonin-containing T-complex	protein_coding
B9J08_002154	BUD22	-1.03721	0.487267	3.26783	DOWN	BUD22 domain-containing protein	NA	NA	NA	NA	protein_coding
B9J08_003937	CDC6	-1.03686	0.487387	3.8084	DOWN	Cell division control protein	Cell cycle - yeast [04111]; Meiosis - yeast [04113]; DNA replication proteins [03032]	NA	GO:0006270~DNA replication initiation;GO:0051301~cell division	NA	protein_coding
B9J08_003320	RKM3	-1.03525	0.48793	4.45363	DOWN	Uncharacterized protein	NA	NA	NA	NA	protein_coding
B9J08_004113	MDR1	-1.03141	0.489232	3.66717	DOWN	MFS domain-containing protein	NA	GO:0022857~transmembrane transporter activity	NA	GO:0016021~integral component of membrane	protein_coding
B9J08_005365	NOP2	-1.03052	0.489535	1.12746	DOWN	Ribosomal RNA small subunit methyltransferase B	Ribosome biogenesis [03009]	GO:0003723~RNA binding;GO:0008757~S-adenosylmethionine-dependent methyltransferase activity	GO:0001510~RNA methylation;GO:0006396~RNA processing;GO:0042254~ribosome biogenesis	GO:0005730~nucleolus	protein_coding
B9J08_002564	GPI2	-1.0302	0.489641	4.37694	DOWN	Uncharacterized protein	PATHWAY: Glycolipid biosynthesis. {ECO:0000256|ARBA:ARBA00004934}.; PATHWAY: Glycolipid biosynthesis; glycosylphosphatidylinositol-anchor biosynthesis. {ECO:0000256|ARBA:ARBA00004687}.; Glycosylphosphatidylinositol (GPI)-anchor biosynthesis [00563]	GO:0017176~phosphatidylinositol N-acetylglucosaminyltransferase activity	GO:0006506~GPI anchor biosynthetic process	GO:0016021~integral component of membrane	protein_coding
B9J08_003795	MTR4	-1.02922	0.489974	2.84131	DOWN	Uncharacterized protein	Transfer RNA biogenesis [03016]; RNA degradation [03018]; Ribosome biogenesis [03009]; Messenger RNA biogenesis [03019]; Spliceosome [03041]	GO:0003723~RNA binding;GO:0003724~RNA helicase activity;GO:0004532~exoribonuclease activity;GO:0005524~ATP binding	GO:0006401~RNA catabolic process	GO:0031499~TRAMP complex	protein_coding
B9J08_003547	BUD31	-1.02423	0.491671	1.87347	DOWN	Hypothetical_protein (Putative cell cycle control protein)	Spliceosome [03040]; Spliceosome [03041]	NA	NA	GO:0005634~nucleus	protein_coding
B9J08_002607	SEC4	-1.02363	0.491878	1.64632	DOWN	Uncharacterized protein	Exosome [04147]; Membrane trafficking [04131]; Chromosome and associated proteins [03036]; GTP-binding proteins [04031]; Endocytosis [04144]	GO:0003924~GTPase activity;GO:0005525~GTP binding	NA	NA	protein_coding
B9J08_002316	TRM8	-1.02162	0.492564	2.05399	DOWN	tRNA (guanine-N(7)-)-methyltransferase (EC 2.1.1.33) (Transfer RNA methyltransferase 8) (tRNA (guanine(46)-N(7))-methyltransferase) (tRNA(m7G46)-methyltransferase)	PATHWAY: tRNA modification; N(7)-methylguanine-tRNA biosynthesis. {ECO:0000256|HAMAP-Rule:MF_03055}.; Transfer RNA biogenesis [03016]	GO:0000049~tRNA binding;GO:0008176~tRNA (guanine-N7-)-methyltransferase activity	NA	GO:0005634~nucleus	protein_coding
B9J08_001436	CRT10	-1.0209	0.492809	4.09549	DOWN	Uncharacterized protein	NA	NA	NA	NA	protein_coding
B9J08_003620	DIP2	-1.02026	0.493026	1.49219	DOWN	WD_REPEATS_REGION domain-containing protein	Ribosome biogenesis [03009]; Ribosome biogenesis in eukaryotes [03008]	NA	NA	NA	protein_coding
B9J08_004374	NSP1	-1.02008	0.493088	4.69342	DOWN	Nsp1_C domain-containing protein	RNA transport [03013]; Messenger RNA biogenesis [03019]	GO:0017056~structural constituent of nuclear pore	GO:0015031~protein transport	GO:0005643~nuclear pore;GO:0031965~nuclear membrane	protein_coding
B9J08_003150	SWD2	-1.01881	0.493523	2.51227	DOWN	WD_REPEATS_REGION domain-containing protein	Messenger RNA biogenesis [03019]; Chromosome and associated proteins [03036]; mRNA surveillance pathway [03015]	GO:0042800~histone methyltransferase activity (H3-K4 specific)	GO:0000723~telomere maintenance;GO:0031124~mRNA 3'-end processing;GO:0031126~snoRNA 3'-end processing;GO:0034729~histone H3-K79 methylation	GO:0005847~mRNA cleavage and polyadenylation specificity factor complex;GO:0048188~Set1C/COMPASS complex	protein_coding
B9J08_000893	NA	-1.01744	0.493993	0.277469	DOWN	Uncharacterized protein	NA	NA	NA	GO:0005634~nucleus;GO:0005737~cytoplasm	tRNA
B9J08_004035	RPA34	-1.00797	0.497247	2.62008	DOWN	Uncharacterized protein	RNA polymerase [03020]; Transcription machinery [03021]	NA	GO:0006360~transcription from RNA polymerase I promoter	NA	protein_coding
B9J08_002505	RRB1	-1.00435	0.498494	2.66528	DOWN	WD_REPEATS_REGION domain-containing protein	Ribosome biogenesis [03009]	GO:0051082~unfolded protein binding	GO:0042254~ribosome biogenesis	GO:0005730~nucleolus	protein_coding
B9J08_005156	NA	-1.00277	0.499042	0.85805	DOWN	Uncharacterized protein	NA	NA	NA	NA	protein_coding
B9J08_002546	YDL157C	-1.00215	0.499254	2.59575	DOWN	Uncharacterized protein	NA	NA	NA	NA	protein_coding
B9J08_004141	YIP5	-1.00075	0.499739	3.71861	DOWN	Protein YIP	Membrane trafficking [04131]	GO:0031267~small GTPase binding	GO:0016192~vesicle-mediated transport	GO:0005794~Golgi apparatus;GO:0016021~integral component of membrane	protein_coding

## Sheet: Up regulated genes_F2.6
Gene_ID	Gene Name	log2FoldChange	FoldChange	FDR	Regulation	Protein names	Pathway	Molecular Function	Biological Process	Cellular Component
B9J08_002360	PDI1	4.60216	24.2878	45.5171	UP	Protein disulfide-isomerase domain	Chaperones and folding catalysts [03110]; Membrane trafficking [04131]; Protein processing in endoplasmic reticulum [04141]	GO:0016853~isomerase activity	NA	NA
B9J08_004828	GRP2	3.61443	12.2477	1.38999	UP	Epimerase domain-containing protein	MAPK signaling pathway - yeast [04011]; Propanoate metabolism [00640]; Pyruvate metabolism [00620]	GO:0003824~catalytic activity	NA	NA
B9J08_004878	MEP2	3.07782	8.44337	11.0638	UP	Ammonium transporter	Transporters [02000]	GO:0008519~ammonium transmembrane transporter activity	NA	GO:0016021~integral component of membrane
B9J08_004468	FRP1	2.95555	7.75726	37.08	UP	Ferric nadh nadph oxidase transmembrane component (5 domains)	NA	GO:0016491~oxidoreductase activity	GO:0006811~ion transport	GO:0016021~integral component of membrane
B9J08_004469	PGA7	2.87967	7.35983	31.2292	UP	CFEM domain-containing protein	Glycosylphosphatidylinositol (GPI)-anchored proteins [00537]	NA	NA	GO:0016021~integral component of membrane
B9J08_000833	NA	2.65326	6.29088	0.491525	UP	NA	NA	NA	NA	NA
B9J08_005545	RBT5	2.62809	6.18206	29.3662	UP	CFEM domain-containing protein	Glycosylphosphatidylinositol (GPI)-anchored proteins [00537]	NA	NA	NA
B9J08_000557	NA	2.42268	5.36165	0.623701	UP	Uncharacterized protein	NA	NA	NA	NA
B9J08_000313	HRQ2	2.25788	4.78288	4.18248	UP	Uncharacterized protein	NA	NA	NA	GO:0016021~integral component of membrane
B9J08_004584	BSC6	2.21584	4.64552	20.4492	UP	MFS domain-containing protein	NA	GO:0022857~transmembrane transporter activity	NA	GO:0016021~integral component of membrane
B9J08_000439	NA	2.17375	4.51195	1.11899	UP	Uncharacterized protein	NA	NA	NA	NA
B9J08_005572	TNA1	2.17082	4.50278	1.90243	UP	MFS domain-containing protein	NA	GO:0022857~transmembrane transporter activity	NA	GO:0016021~integral component of membrane
B9J08_002499	NA	2.10261	4.29485	10.853	UP	Pyr_redox_2 domain-containing protein	NA	GO:0016491~oxidoreductase activity	NA	NA
B9J08_004804	HPD1	2.05926	4.16773	19.8264	UP	Uncharacterized protein	Valine, leucine and isoleucine degradation [00280]; Propanoate metabolism [00640]; beta-Alanine metabolism [00410]	GO:0016491~oxidoreductase activity;GO:0050661~NADP binding;GO:0051287~NAD binding	NA	NA
B9J08_004778	YGL159W	2.05633	4.15926	6.91872	UP	Uncharacterized protein	NA	NA	NA	NA
B9J08_004686	NA	2.00014	4.0004	1.74786	UP	Uncharacterized protein	NA	NA	NA	NA
B9J08_004839	PST3	1.98856	3.96839	16.3165	UP	Flavodoxin-like domain-containing protein	Ubiquinone and other terpenoid-quinone biosynthesis [00130]	GO:0003955~NAD(P)H dehydrogenase (quinone) activity;GO:0010181~FMN binding	NA	NA
B9J08_001326	NA	1.98436	3.95686	0.351263	UP	NA	NA	NA	NA	NA
B9J08_000167	NA	1.94606	3.85322	0.209812	UP	NA	NA	NA	NA	NA
B9J08_000592	UME6	1.94453	3.84911	8.6013	UP	Zn(2)-C6 fungal-type domain-containing protein	Transcription factors [03000]; Meiosis - yeast [04113]; Mitophagy - yeast [04139]; Autophagy - yeast [04138]	GO:0000981~sequence-specific DNA binding RNA polymerase II transcription factor activity;GO:0008270~zinc ion binding	NA	NA
B9J08_005173	NA	1.8678	3.64976	1.38351	UP	Uncharacterized protein	NA	NA	NA	NA
B9J08_004633	AGC1	1.84396	3.58995	15.728	UP	Uncharacterized protein	Transporters [02000]	GO:0005313~L-glutamate transmembrane transporter activity;GO:0015183~L-aspartate transmembrane transporter activity;GO:0015292~uniporter activity;GO:0015297~antiporter activity	GO:0015810~aspartate transport;GO:0044271~cellular nitrogen compound biosynthetic process	GO:0005743~mitochondrial inner membrane;GO:0016021~integral component of membrane
B9J08_004681	YDL114W	1.83467	3.56691	0.715725	UP	Uncharacterized protein	NA	GO:0016491~oxidoreductase activity	NA	NA
B9J08_004840	YCP4	1.79554	3.47146	14.91	UP	NAD(P)H:quinone_oxidoreductase,_type_IV (Putative NAD(P)H:quinone oxidoreductase, type IV)	Ubiquinone and other terpenoid-quinone biosynthesis [00130]	GO:0003955~NAD(P)H dehydrogenase (quinone) activity;GO:0010181~FMN binding	NA	NA
B9J08_004637	NA	1.78961	3.45722	14.4034	UP	Uncharacterized protein	NA	NA	NA	NA
B9J08_004813	PRP9	1.7057	3.26188	7.96209	UP	C2H2-type domain-containing protein	Spliceosome [03041]; Spliceosome [03040]	GO:0003723~RNA binding;GO:0046872~metal ion binding	GO:0000398~mRNA splicing, via spliceosome	GO:0005681~spliceosomal complex
B9J08_004836	NA	1.69536	3.23858	9.9014	UP	Uncharacterized protein	NA	NA	NA	NA
B9J08_004987	NA	1.63359	3.10285	11.5063	UP	Hypothetical_protein	NA	NA	NA	NA
B9J08_004857	UTR4	1.61778	3.06902	10.5548	UP	Enolase-phosphatase E1 (EC 3.1.3.77) (2,3-diketo-5-methylthio-1-phosphopentane phosphatase)	PATHWAY: Amino-acid biosynthesis; L-methionine biosynthesis via salvage pathway; L-methionine from S-methyl-5-thio-alpha-D-ribose 1-phosphate: step 3/6. {ECO:0000256|HAMAP-Rule:MF_03117}.; PATHWAY: Amino-acid biosynthesis; L-methionine biosynthesis via salvage pathway; L-methionine from S-methyl-5-thio-alpha-D-ribose 1-phosphate: step 4/6. {ECO:0000256|HAMAP-Rule:MF_03117}.; Cysteine and methioni…	GO:0000287~magnesium ion binding;GO:0043715~2,3-diketo-5-methylthiopentyl-1-phosphate enolase activity;GO:0043716~2-hydroxy-3-keto-5-methylthiopentenyl-1-phosphate phosphatase activity;GO:0043874~acireductone synthase activity	GO:0019284~L-methionine biosynthetic process from S-adenosylmethionine;GO:0019509~L-methionine biosynthetic process from methylthioadenosine	GO:0005634~nucleus;GO:0005737~cytoplasm
B9J08_004690	SEO1	1.61014	3.05281	8.52753	UP	Uncharacterized protein	Transporters [02000]	GO:0022857~transmembrane transporter activity	NA	GO:0016021~integral component of membrane
B9J08_004803	NA	1.60959	3.05164	12.6512	UP	DUF1989 domain-containing protein	NA	NA	NA	NA
B9J08_002250	HGT12	1.60936	3.05116	9.61232	UP	Hypothetical_protein (MFS transporter)	Meiosis - yeast [04113]; Transporters [02000]	GO:0022857~transmembrane transporter activity	NA	GO:0016021~integral component of membrane
B9J08_002964	NA	1.56617	2.96118	1.82061	UP	Uncharacterized protein	NA	NA	NA	NA
B9J08_004776	PHO8	1.53842	2.90476	11.8896	UP	Alkaline phosphatase (EC 3.1.3.1)	Thiamine metabolism [00730]; Exosome [04147]; Folate biosynthesis [00790]; Glycosylphosphatidylinositol (GPI)-anchored proteins [00537]	GO:0004035~alkaline phosphatase activity	NA	GO:0000324~fungal-type vacuole;GO:0016021~integral component of membrane
B9J08_004823	CYB5	1.49315	2.81502	3.20026	UP	Cytochrome b5 heme-binding domain-containing protein	Energy metabolism[99982]	NA	NA	GO:0016021~integral component of membrane
B9J08_005148	FMP45	1.48218	2.7937	6.75654	UP	Uncharacterized protein	NA	NA	NA	GO:0005886~plasma membrane;GO:0016021~integral component of membrane
B9J08_004629	SAP8	1.47578	2.78134	0.69088	UP	Peptidase A1 domain-containing protein	NA	GO:0004190~aspartic-type endopeptidase activity	NA	NA
B9J08_004723	YBR137W	1.45951	2.75014	9.89632	UP	Uncharacterized protein	NA	NA	GO:0006620~posttranslational protein targeting to membrane	GO:0072380~TRC complex
B9J08_002524	GAT1	1.45707	2.74551	2.3251	UP	GATA-type domain-containing protein	Transcription factors [03000]	GO:0003700~sequence-specific DNA binding transcription factor activity;GO:0008270~zinc ion binding;GO:0043565~sequence-specific DNA binding	GO:0006357~regulation of transcription from RNA polymerase II promoter	GO:0005634~nucleus
B9J08_004877	NA	1.43208	2.69836	10.3698	UP	Uncharacterized protein	NA	NA	NA	NA
B9J08_001073	GCV1	1.42761	2.69002	11.384	UP	Aminomethyltransferase (EC 2.1.2.10) (Glycine cleavage system T protein)	Glycine, serine and threonine metabolism [00260]; Glyoxylate and dicarboxylate metabolism [00630]; One carbon pool by folate [00670]	GO:0004047~aminomethyltransferase activity;GO:0004375~glycine dehydrogenase (decarboxylating) activity;GO:0008483~transaminase activity	GO:0006546~glycine catabolic process;GO:0006730~one-carbon metabolic process	GO:0005739~mitochondrion
B9J08_003120	SCW11	1.42546	2.686	7.38565	UP	Family 17 glucosidase scw11 (Soluble cell wall protein 11)	NA	NA	NA	GO:0009277~fungal-type cell wall
B9J08_004842	RTS3	1.42533	2.68576	5.94263	UP	Uncharacterized protein	NA	NA	NA	NA
B9J08_001794	NA	1.41901	2.67402	0.447148	UP	Uncharacterized protein (Fragment)	NA	NA	NA	NA
B9J08_004656	NA	1.41486	2.66635	9.98817	UP	Uncharacterized protein	Fatty acid degradation [00071]; Valine, leucine and isoleucine degradation [00280]	GO:0016627~oxidoreductase activity, acting on the CH-CH group of donors;GO:0050660~flavin adenine dinucleotide binding	NA	NA
B9J08_004663	MAK32	1.39832	2.63595	9.67921	UP	PfkB domain-containing protein	NA	NA	NA	NA
B9J08_004825	PIC2	1.39811	2.63556	10.6057	UP	Uncharacterized protein	Transporters [02000]; Exosome [04147]	GO:0005315~inorganic phosphate transmembrane transporter activity	GO:1990547~mitochondrial phosphate ion transmembrane transport	GO:0016021~integral component of membrane
B9J08_004721	AFG1	1.39683	2.63322	8.19988	UP	Atpase family protein	NA	GO:0005524~ATP binding	NA	NA
B9J08_004617	PTR3	1.39144	2.6234	8.92926	UP	Uncharacterized protein	NA	NA	NA	NA
B9J08_005547	NA	1.37047	2.58555	4.66164	UP	Uncharacterized protein	NA	NA	NA	GO:0016021~integral component of membrane
B9J08_004768	ECM29	1.36852	2.58205	8.97467	UP	Uncharacterized protein	Proteasome [03051]	GO:0060090~binding, bridging	GO:0043248~proteasome assembly	GO:0000502~proteasome complex;GO:0005634~nucleus;GO:0005737~cytoplasm
B9J08_004770	NA	1.36232	2.57098	8.67245	UP	ENTH domain-containing protein	NA	NA	NA	NA
B9J08_004608	VAC8	1.35602	2.55977	8.0032	UP	Uncharacterized protein	Membrane trafficking [04131]; Mitochondrial biogenesis [03029]	GO:0042802~identical protein binding;GO:0043495~protein anchor	GO:0000011~vacuole inheritance;GO:0000045~autophagic vacuole assembly;GO:0000425~macropexophagy;GO:0034517~ribophagy;GO:0042144~vacuole fusion, non-autophagic;GO:0071255~CVT vesicle assembly;GO:0071562~nucleus-vacuole junction assembly;GO:1903044~protein localization to membrane raft	GO:0000329~fungal-type vacuole membrane;GO:0000407~pre-autophagosomal structure;GO:0016021~integral component of membrane;GO:0045121~membrane raft;GO:0071561~nucleus-vacuole junction;GO:0071563~Myo2p-Vac17p-Vac8p transport complex
B9J08_002046	NA	1.35167	2.55207	0.069717	UP	NA	NA	NA	NA	NA
B9J08_004600	ADH5	1.3479	2.54541	6.92076	UP	PKS_ER domain-containing protein	Pyruvate metabolism [00620]; Glycolysis / Gluconeogenesis [00010]; Fatty acid degradation [00071]; Tyrosine metabolism [00350]	GO:0016491~oxidoreductase activity	NA	NA
B9J08_004644	PKP2	1.34722	2.54421	8.56721	UP	Protein-serine/threonine kinase (EC 2.7.11.-)	Protein kinases [01001]	GO:0004740~pyruvate dehydrogenase (acetyl-transferring) kinase activity;GO:0005524~ATP binding	GO:0015976~carbon utilization;GO:0018105~peptidyl-serine phosphorylation;GO:1901524~regulation of macromitophagy	GO:0005759~mitochondrial matrix
B9J08_004811	ABD1	1.34069	2.53273	8.02308	UP	mRNA cap guanine-N7 methyltransferase (EC 2.1.1.56)	Messenger RNA biogenesis [03019]; mRNA surveillance pathway [03015]	GO:0003723~RNA binding;GO:0004482~mRNA (guanine-N7-)-methyltransferase activity	NA	GO:0005634~nucleus
B9J08_004648	PRB1	1.33744	2.52703	7.21447	UP	Uncharacterized protein	Autophagy - yeast [04138]; Chaperones and folding catalysts [03110]; Peptidases and inhibitors [01002]	GO:0004252~serine-type endopeptidase activity	NA	NA
B9J08_004704	GPN2	1.33237	2.51815	8.34153	UP	GPN-loop GTPase 2	Transcription machinery [03021]	GO:0005525~GTP binding;GO:0016787~hydrolase activity	GO:0006606~protein import into nucleus;GO:0034087~establishment of mitotic sister chromatid cohesion	NA
B9J08_003911	SAP9	1.31997	2.49661	1.65497	UP	Peptidase A1 domain-containing protein	NA	GO:0004190~aspartic-type endopeptidase activity	NA	NA
B9J08_004467	ARA1	1.31963	2.49602	7.5505	UP	Hypothetical_protein (Putative aldo/keto reductases)	Ascorbate and aldarate metabolism [00053]	GO:0045290~D-arabinose 1-dehydrogenase [NAD(P)+] activity;GO:0047834~D-threo-aldose 1-dehydrogenase activity	GO:0044262~cellular carbohydrate metabolic process	GO:0005829~cytosol
B9J08_004880	EMP46	1.3194	2.49563	8.73157	UP	L-type lectin-like domain-containing protein	Lectins [04091]; Membrane trafficking [04131]; Protein processing in endoplasmic reticulum [04141]	NA	NA	GO:0016021~integral component of membrane
B9J08_000008	FRE7	1.31095	2.48105	6.46345	UP	FAD-binding FR-type domain-containing protein	NA	GO:0000293~ferric-chelate reductase activity	GO:0006826~iron ion transport;GO:0015677~copper ion import	GO:0005886~plasma membrane;GO:0016021~integral component of membrane
B9J08_003929	NA	1.31054	2.48035	0.796708	UP	Uncharacterized protein	NA	NA	NA	NA
B9J08_004755	NA	1.30684	2.47399	1.72741	UP	Uncharacterized protein	NA	NA	NA	NA
B9J08_001383	AMS1	1.30639	2.47322	9.37987	UP	Alpha-mannosidase (EC 3.2.1.24)	Membrane trafficking [04131]; Other glycan degradation [00511]	GO:0004559~alpha-mannosidase activity;GO:0030246~carbohydrate binding;GO:0046872~metal ion binding	GO:0009313~oligosaccharide catabolic process;GO:0019309~mannose catabolic process	GO:0000329~fungal-type vacuole membrane;GO:0034270~CVT complex
B9J08_004685	ARX1	1.3062	2.47289	2.55871	UP	DNA-binding protein, 42 kDa	NA	GO:0003677~DNA binding	NA	NA
B9J08_004833	GLG2	1.29926	2.46103	8.4381	UP	Glycogenin glucosyltransferase	Starch and sucrose metabolism [00500]; Glycosyltransferases [01003]	GO:0016757~transferase activity, transferring glycosyl groups	NA	NA
B9J08_004674	YSC84	1.29701	2.4572	8.14378	UP	SH3 domain-containing protein	NA	NA	NA	NA
B9J08_005062	AMD2	1.29698	2.45713	6.12409	UP	Amidase (EC 3.5.1.4)	Tryptophan metabolism [00380]; Phenylalanine metabolism [00360]; Arginine and proline metabolism [00330]	GO:0004040~amidase activity;GO:0043864~indoleacetamide hydrolase activity	NA	NA
B9J08_004826	NOP14	1.27455	2.41923	3.06062	UP	Uncharacterized protein	Ribosome biogenesis [03009]	GO:0034511~U3 snoRNA binding	GO:0000447~endonucleolytic cleavage in ITS1 to separate SSU-rRNA from 5.8S rRNA and LSU-rRNA from tricistronic rRNA transcript (SSU-rRNA, 5.8S rRNA, LSU-rRNA);GO:0000472~endonucleolytic cleavage to generate mature 5'-end of SSU-rRNA from (SSU-rRNA, 5.8S rRNA, LSU-rRNA);GO:0000480~endonucleolytic cleavage in 5'-ETS of tricistronic rRNA transcript (SSU-rRNA, 5.8S rRNA, LSU-rRNA)	GO:0005730~nucleolus;GO:0030692~Noc4p-Nop14p complex;GO:0032040~small-subunit processome
B9J08_004706	COX10	1.27086	2.41306	8.02527	UP	Protoheme IX farnesyltransferase, mitochondrial (EC 2.5.1.-) (Heme O synthase)	Porphyrin and chlorophyll metabolism [00860]; Oxidative phosphorylation [00190]; Mitochondrial biogenesis [03029]; Prenyltransferases [01006]	GO:0008495~protoheme IX farnesyltransferase activity	GO:0048034~heme O biosynthetic process	GO:0016021~integral component of membrane;GO:0031966~mitochondrial membrane
B9J08_004722	PXP2	1.26926	2.41037	7.82957	UP	Uncharacterized protein	NA	NA	NA	NA
B9J08_004759	ERV14	1.26795	2.40819	7.79457	UP	Uncharacterized protein	Transporters [02000]; Membrane trafficking [04131]	NA	GO:0016192~vesicle-mediated transport	GO:0016021~integral component of membrane
B9J08_004844	BUR2	1.25901	2.39331	7.76616	UP	CYCLIN domain-containing protein	Transcription machinery [03021]	GO:0016538~cyclin-dependent protein serine/threonine kinase regulator activity	GO:0006357~regulation of transcription from RNA polymerase II promoter	GO:0016021~integral component of membrane
B9J08_003609	GCV2	1.25642	2.38903	8.95178	UP	Glycine cleavage system P protein (EC 1.4.4.2)	Glycine, serine and threonine metabolism [00260]; Glyoxylate and dicarboxylate metabolism [00630]	GO:0004375~glycine dehydrogenase (decarboxylating) activity	GO:0006546~glycine catabolic process	GO:0005739~mitochondrion
B9J08_004732	NA	1.25392	2.38488	7.60825	UP	Uncharacterized protein	NA	NA	NA	NA
B9J08_004812	INP54	1.25105	2.38015	8.05899	UP	IPPc domain-containing protein	NA	NA	GO:0046856~phosphatidylinositol dephosphorylation	GO:0016021~integral component of membrane
B9J08_004673	NA	1.24905	2.37684	8.76099	UP	AB hydrolase-1 domain-containing protein	NA	GO:0008233~peptidase activity	NA	NA
B9J08_004864	MCY1	1.24366	2.36798	6.81787	UP	PALP domain-containing protein	Cysteine and methionine metabolism [00270]; Sulfur metabolism [00920]	NA	NA	GO:0016021~integral component of membrane
B9J08_004798	ARG3	1.24189	2.36508	1.72717	UP	Ornithine mitochondrial	Arginine biosynthesis [00220]	GO:0004585~ornithine carbamoyltransferase activity;GO:0016597~amino acid binding	GO:0042450~arginine biosynthetic process via ornithine	GO:0005739~mitochondrion
B9J08_004645	NA	1.2391	2.36051	7.65373	UP	Uncharacterized protein	NA	NA	NA	GO:0016021~integral component of membrane
B9J08_003007	NA	1.2315	2.34811	5.92155	UP	Rab-GAP TBC domain-containing protein	Membrane trafficking [04131]	NA	NA	NA
B9J08_004646	NA	1.22655	2.34006	4.68508	UP	Genetic interactor of prohibitin mitochondrial	NA	GO:0004129~cytochrome-c oxidase activity	NA	GO:0005739~mitochondrion
B9J08_004710	NSE3	1.22531	2.33806	7.25481	UP	MAGE domain-containing protein	DNA repair and recombination proteins [03400]	NA	NA	NA
B9J08_004861	CTF1	1.22447	2.33669	7.46683	UP	Zn(2)-C6 fungal-type domain-containing protein	NA	GO:0000981~sequence-specific DNA binding RNA polymerase II transcription factor activity;GO:0003677~DNA binding;GO:0008270~zinc ion binding	GO:0006351~transcription, DNA-templated	NA
B9J08_004606	LPL1	1.22264	2.33373	5.821	UP	DUF676 domain-containing protein	NA	NA	GO:0016042~lipid catabolic process	GO:0016021~integral component of membrane
B9J08_004651	SDD3	1.22197	2.33266	7.9401	UP	Uncharacterized protein	NA	GO:0046872~metal ion binding	NA	NA
B9J08_004848	ULP2	1.21912	2.32804	7.71483	UP	ULP_PROTEASE domain-containing protein	Ubiquitin system [04121]; Peptidases and inhibitors [01002]	GO:0008234~cysteine-type peptidase activity	NA	NA
B9J08_005490	NA	1.21745	2.32535	1.82768	UP	Uncharacterized protein	NA	NA	NA	NA
B9J08_004666	DAO1	1.2155	2.32221	7.45534	UP	DAO domain-containing protein	Penicillin and cephalosporin biosynthesis[00311]; D-Arginine and D-ornithine metabolism [00472]; Peroxisome [04146]; Glycine, serine and threonine metabolism [00260]; Arginine and proline metabolism [00330]	GO:0003884~D-amino-acid oxidase activity;GO:0071949~FAD binding	GO:0046416~D-amino acid metabolic process	NA
B9J08_004623	NA	1.21308	2.31833	7.20518	UP	Uncharacterized protein	NA	NA	NA	NA
B9J08_004708	NA	1.20954	2.31264	6.39831	UP	Altered inheritance of mitochondria protein 24, mitochondrial	NA	NA	NA	GO:0005739~mitochondrion
B9J08_004705	RPN8	1.20913	2.31198	6.77339	UP	Uncharacterized protein	Proteasome [03051]; Proteasome [03050]	GO:0008237~metallopeptidase activity;GO:0070122~isopeptidase activity	NA	GO:0005838~proteasome regulatory particle
B9J08_004583	YJR096W	1.2084	2.31082	5.68944	UP	Hypothetical_protein (Putative aldo/keto reductases)	NA	GO:0047834~D-threo-aldose 1-dehydrogenase activity	NA	NA
B9J08_004635	COX19	1.20587	2.30677	7.35071	UP	Cytochrome_c_oxidase_assembly_protein_COX19	Mitochondrial biogenesis [03029]	NA	NA	NA
B9J08_004653	ARP2	1.20471	2.30492	7.4036	UP	Uncharacterized protein	Membrane trafficking [04131]; Cytoskeleton proteins [04812]; Autophagy - yeast [04138]; Exosome [04147]; Endocytosis [04144]	NA	NA	NA
B9J08_004670	TTI1	1.19619	2.29134	7.4238	UP	Uncharacterized protein	DNA repair and recombination proteins [03400]; Chromosome and associated proteins [03036]	NA	NA	NA
B9J08_004792	CLD1	1.19598	2.29101	7.84309	UP	AB hydrolase-1 domain-containing protein	Glycerophospholipid metabolism [00564]	NA	NA	NA
B9J08_004691	SEC9	1.19312	2.28646	6.82786	UP	t-SNARE coiled-coil homology domain-containing protein	Membrane trafficking [04131]	NA	NA	NA
B9J08_004354	NA	1.18892	2.27982	0.126263	UP	Uncharacterized protein	NA	NA	NA	NA
B9J08_004751	YSA1	1.18497	2.27359	6.09024	UP	Nudix hydrolase domain-containing protein	Purine metabolism [00230]	GO:0016787~hydrolase activity	NA	NA
B9J08_004602	OPT1	1.17812	2.26281	5.34495	UP	Uncharacterized protein	NA	GO:1901584~tetrapeptide transmembrane transporter activity	GO:0015031~protein transport	GO:0005794~Golgi apparatus;GO:0005886~plasma membrane;GO:0016021~integral component of membrane
B9J08_004619	DST1	1.17158	2.25258	6.83063	UP	Transcription elongation factor S-II	Transcription machinery [03021]	GO:0003746~translation elongation factor activity;GO:0008270~zinc ion binding	GO:0006351~transcription, DNA-templated;GO:0006355~regulation of transcription, DNA-templated	GO:0005634~nucleus
B9J08_004595	PET123	1.1606	2.2355	6.71158	UP	Uncharacterized protein	NA	NA	NA	NA
B9J08_004632	NA	1.16035	2.23511	7.12098	UP	Uncharacterized protein	NA	NA	NA	NA
B9J08_004448	TNA1	1.15688	2.22974	6.20017	UP	Uncharacterized protein	NA	GO:0022857~transmembrane transporter activity	NA	GO:0016021~integral component of membrane
B9J08_004064	GTT11	1.15043	2.21979	1.26566	UP	Uncharacterized protein	Glutathione metabolism [00480]; Transporters [02000]	NA	GO:0006749~glutathione metabolic process	NA
B9J08_003325	NA	1.1502	2.21945	1.51594	UP	Uncharacterized protein	NA	NA	NA	GO:0016021~integral component of membrane
B9J08_004882	AMD2	1.14815	2.21629	0.57276	UP	Amidase domain-containing protein	Tryptophan metabolism [00380]; Phenylalanine metabolism [00360]; Arginine and proline metabolism [00330]	NA	NA	NA
B9J08_004593	NHX1	1.1481	2.21623	6.76124	UP	Sodium/hydrogen exchanger	Transporters [02000]	GO:0015385~sodium:proton antiporter activity;GO:0015386~potassium:proton antiporter activity	GO:0007035~vacuolar acidification	GO:0000329~fungal-type vacuole membrane;GO:0005769~early endosome;GO:0005770~late endosome;GO:0005802~trans-Golgi network;GO:0016021~integral component of membrane
B9J08_004641	ATG12	1.14762	2.21548	4.63223	UP	Ubiquitin-like protein ATG12	Mitochondrial biogenesis [03029]; Membrane trafficking [04131]; Autophagy - yeast [04138]; Autophagy - other [04136]; Ubiquitin system [04121]	NA	GO:0000045~autophagic vacuole assembly;GO:0015031~protein transport	GO:0034045~pre-autophagosomal structure membrane
B9J08_001490	NA	1.14726	2.21493	0.440785	UP	Uncharacterized protein	NA	NA	NA	NA
B9J08_004659	UGA2	1.14723	2.21488	6.86184	UP	Succinate-semialdehyde dehydrogenase (EC 1.2.1.16)	PATHWAY: Amino-acid degradation. {ECO:0000256|ARBA:ARBA00005023}.; PATHWAY: Amino-acid degradation; 4-aminobutanoate degradation. {ECO:0000256|ARBA:ARBA00005176, ECO:0000256|RuleBase:RU365091}.; Alanine, aspartate and glutamate metabolism [00250]; Nicotinate and nicotinamide metabolism [00760]; Butanoate metabolism [00650]; Lysine degradation [00310]; Tyrosine metabolism [00350]	GO:0004777~succinate-semialdehyde dehydrogenase (NAD+) activity;GO:0036243~succinate-semialdehyde dehydrogenase (NADP+) activity	GO:0009450~gamma-aminobutyric acid catabolic process	NA
B9J08_004720	YMR1	1.14659	2.2139	6.70159	UP	Myotubularin phosphatase domain-containing protein	Autophagy - yeast [04138]; Phosphatidylinositol signaling system [04070]; Inositol phosphate metabolism [00562]; Protein phosphatases and associated proteins [01009]	GO:0003729~mRNA binding;GO:0004438~phosphatidylinositol-3-phosphatase activity;GO:0004725~protein tyrosine phosphatase activity	GO:0046856~phosphatidylinositol dephosphorylation	NA
B9J08_004730	MSK1	1.14406	2.21002	6.9745	UP	AA_TRNA_LIGASE_II domain-containing protein	Transfer RNA biogenesis [03016]; Amino acid related enzymes [01007]; Aminoacyl-tRNA biosynthesis [00970]	GO:0003676~nucleic acid binding;GO:0004824~lysine-tRNA ligase activity;GO:0005524~ATP binding	GO:0006430~lysyl-tRNA aminoacylation	GO:0005737~cytoplasm
B9J08_004731	NEL1	1.14369	2.20946	6.96161	UP	Protein transport protein SEC23	Protein processing in endoplasmic reticulum [04141]; Membrane trafficking [04131]	GO:0008270~zinc ion binding	GO:0006886~intracellular protein transport;GO:0006888~ER to Golgi vesicle-mediated transport	GO:0000139~Golgi membrane;GO:0005789~endoplasmic reticulum membrane;GO:0030127~COPII vesicle coat
B9J08_004756	NGR1	1.14286	2.20818	6.63273	UP	Uncharacterized protein	NA	GO:0003723~RNA binding	NA	NA
B9J08_004856	RAD23	1.14172	2.20644	6.79995	UP	UV excision repair protein RAD23	Proteasome [03051]; Protein processing in endoplasmic reticulum [04141]; DNA repair and recombination proteins [03400]; Nucleotide excision repair [03420]	GO:0003684~damaged DNA binding;GO:0031593~polyubiquitin binding;GO:0043130~ubiquitin binding	GO:0006289~nucleotide-excision repair;GO:0043161~proteasome-mediated ubiquitin-dependent protein catabolic process	GO:0005654~nucleoplasm;GO:0005829~cytosol
B9J08_004746	PFA3	1.1397	2.20336	6.87335	UP	Palmitoyltransferase (EC 2.3.1.225)	Membrane trafficking [04131]	GO:0019706~protein-cysteine S-palmitoyltransferase activity	NA	GO:0016021~integral component of membrane
B9J08_000746	BSC6	1.13341	2.19376	3.8261	UP	MFS domain-containing protein	NA	GO:0022857~transmembrane transporter activity	NA	GO:0016021~integral component of membrane
B9J08_004590	FAD2	1.13029	2.18903	6.76087	UP	Uncharacterized protein	Lipid biosynthesis proteins [01004]; Biosynthesis of unsaturated fatty acids [01040]	NA	GO:0006629~lipid metabolic process	NA
B9J08_005575	NA	1.13006	2.18868	3.8073	UP	Uncharacterized protein	NA	NA	NA	NA
B9J08_004624	SDD4	1.12953	2.18787	6.47334	UP	C2H2-type domain-containing protein	NA	GO:0003677~DNA binding;GO:0008270~zinc ion binding	GO:0006351~transcription, DNA-templated	NA
B9J08_004682	ARG7	1.12715	2.18427	2.4592	UP	Arginine biosynthesis bifunctional protein ArgJ, mitochondrial [Cleaved into: Arginine biosynthesis bifunctional protein ArgJ alpha chain; Arginine biosynthesis bifunctional protein ArgJ beta chain] [Includes: Glutamate N-acetyltransferase (GAT) (EC 2.3.1.35) (Ornithine acetyltransferase) (OATase) (Ornithine transacetylase); Amino-acid acetyltransferase (EC 2.3.1.1) (N-acetylglutamate synthase) (…	PATHWAY: Amino-acid biosynthesis; L-arginine biosynthesis; L-ornithine and N-acetyl-L-glutamate from L-glutamate and N(2)-acetyl-L-ornithine (cyclic): step 1/1. {ECO:0000256|HAMAP-Rule:MF_03124}.; PATHWAY: Amino-acid biosynthesis; L-arginine biosynthesis; N(2)-acetyl-L-ornithine from L-glutamate: step 1/4. {ECO:0000256|HAMAP-Rule:MF_03124}.; Arginine biosynthesis [00220]	GO:0004042~acetyl-CoA:L-glutamate N-acetyltransferase activity;GO:0004358~glutamate N-acetyltransferase activity	GO:0006526~arginine biosynthetic process	GO:0005759~mitochondrial matrix
B9J08_004671	CYC2	1.12431	2.17998	6.65306	UP	FAD-binding FR-type domain-containing protein	NA	GO:0016491~oxidoreductase activity	NA	NA
B9J08_004729	BEM2	1.12074	2.17458	6.36461	UP	Uncharacterized protein	MAPK signaling pathway - yeast [04011]	GO:0005085~guanyl-nucleotide exchange factor activity	GO:0007264~small GTPase mediated signal transduction;GO:0043547~positive regulation of GTPase activity	NA
B9J08_004734	INP52	1.12008	2.17359	6.46213	UP	Phosphoinositide 5-phosphatase (EC 3.1.3.36)	Inositol phosphate metabolism [00562]; Phosphatidylinositol signaling system [04070]; Membrane trafficking [04131]	GO:0004439~phosphatidylinositol-4,5-bisphosphate 5-phosphatase activity	GO:0046856~phosphatidylinositol dephosphorylation	NA
B9J08_004875	SNT2	1.11815	2.17068	6.48178	UP	Uncharacterized protein	NA	GO:0003682~chromatin binding;GO:0046872~metal ion binding	NA	NA
B9J08_004874	CGT1	1.11446	2.16513	6.20628	UP	GTP--RNA guanylyltransferase (EC 2.7.7.50) (mRNA guanylyltransferase) (mRNA-capping enzyme subunit alpha)	Messenger RNA biogenesis [03019]	GO:0004484~mRNA guanylyltransferase activity	GO:0006370~7-methylguanosine mRNA capping;GO:0008033~tRNA processing;GO:0045944~positive regulation of transcription from RNA polymerase II promoter	GO:0031533~mRNA cap methyltransferase complex
B9J08_004868	LIG1	1.11276	2.16259	5.99531	UP	tRNA ligase (EC 6.5.1.3)	Transfer RNA biogenesis [03016]	GO:0003972~RNA ligase (ATP) activity;GO:0005524~ATP binding;GO:0008081~phosphoric diester hydrolase activity;GO:0051730~GTP-dependent polyribonucleotide 5'-hydroxyl-kinase activity	GO:0006388~tRNA splicing, via endonucleolytic cleavage and ligation	NA
B9J08_003528	TOK1	1.11259	2.16233	0.995793	UP	Uncharacterized protein	NA	NA	NA	NA
B9J08_004827	ATG9	1.11108	2.16008	6.65472	UP	Autophagy-related protein 9	Autophagy - other [04136]; Membrane trafficking [04131]; Autophagy - yeast [04138]; Mitochondrial biogenesis [03029]	NA	GO:0000422~mitochondrion degradation;GO:0032258~CVT pathway;GO:0034497~protein localization to pre-autophagosomal structure;GO:0034727~piecemeal microautophagy of nucleus;GO:0044805~late nucleophagy	GO:0000139~Golgi membrane;GO:0005739~mitochondrion;GO:0005789~endoplasmic reticulum membrane;GO:0016021~integral component of membrane;GO:0030659~cytoplasmic vesicle membrane;GO:0034045~pre-autophagosomal structure membrane
B9J08_004871	NA	1.10879	2.15664	5.48304	UP	Uncharacterized protein	NA	NA	NA	NA
B9J08_004766	DRS2	1.1081	2.15562	6.05665	UP	Phospholipid-transporting ATPase (EC 7.6.2.1)	Ribosome biogenesis [03009]	GO:0000287~magnesium ion binding;GO:0005524~ATP binding;GO:0090555~phosphatidylethanolamine-translocating ATPase activity	GO:0000749~response to pheromone involved in conjugation with cellular fusion;GO:0006886~intracellular protein transport;GO:0006892~post-Golgi vesicle-mediated transport;GO:0006897~endocytosis;GO:0032456~endocytic recycling	GO:0005802~trans-Golgi network;GO:0016021~integral component of membrane;GO:1990530~Cdc50p-Drs2p complex
B9J08_004650	MNN5	1.10584	2.15224	5.07025	UP	Uncharacterized protein	Glycosyltransferases [01003]; Various types of N-glycan biosynthesis [00513]	GO:0016757~transferase activity, transferring glycosyl groups	GO:0006486~protein glycosylation	GO:0016021~integral component of membrane
B9J08_004824	AGE2	1.10423	2.14984	6.24233	UP	Uncharacterized protein	Membrane trafficking [04131]; Endocytosis [04144]	GO:0005096~GTPase activator activity;GO:0008270~zinc ion binding;GO:0043565~sequence-specific DNA binding	GO:0006355~regulation of transcription, DNA-templated;GO:0043547~positive regulation of GTPase activity	NA
B9J08_004735	FLX1	1.10172	2.14611	6.02639	UP	Uncharacterized protein	Transporters [02000]	GO:0015230~FAD transmembrane transporter activity	NA	GO:0005739~mitochondrion;GO:0016021~integral component of membrane
B9J08_004758	HRI1	1.1015	2.14578	5.49861	UP	Protein HRI1	NA	NA	NA	GO:0005634~nucleus;GO:0005737~cytoplasm
B9J08_001983	NA	1.09917	2.14232	0.59599	UP	NA	NA	NA	NA	NA
B9J08_004604	SEC28	1.09756	2.13993	6.25265	UP	Uncharacterized protein	Exosome [04147]; Membrane trafficking [04131]	GO:0005198~structural molecule activity	GO:0006890~retrograde vesicle-mediated transport, Golgi to ER	GO:0005794~Golgi apparatus;GO:0016020~membrane;GO:0031410~cytoplasmic vesicle
B9J08_004562	OPT1	1.09532	2.13661	0.793849	UP	OPT family small oligopeptide transporter	NA	NA	GO:0015031~protein transport;GO:0055085~transmembrane transport	GO:0016021~integral component of membrane
B9J08_004872	YGR111W	1.0939	2.1345	6.34264	UP	Uncharacterized protein	NA	NA	NA	NA
B9J08_004588	GTR1	1.09168	2.13123	5.84375	UP	GTP-binding protein	NA	GO:0003924~GTPase activity;GO:0005525~GTP binding;GO:0042802~identical protein binding	GO:0006348~chromatin silencing at telomere;GO:0006360~transcription from RNA polymerase I promoter;GO:0006383~transcription from RNA polymerase III promoter;GO:0006817~phosphate ion transport;GO:0010507~negative regulation of autophagy;GO:1903778~protein localization to vacuolar membrane	GO:0000329~fungal-type vacuole membrane;GO:0000781~chromosome, telomeric region;GO:0005634~nucleus;GO:0071986~Ragulator complex;GO:1990131~Gtr1-Gtr2 GTPase complex
B9J08_003015	LPX1	1.09103	2.13026	5.56338	UP	AB hydrolase-1 domain-containing protein	NA	NA	NA	NA
B9J08_004631	BUD13	1.0877	2.12535	4.29856	UP	Pre-mRNA-splicing factor CWC26	Spliceosome [03041]	NA	NA	GO:0005681~spliceosomal complex
B9J08_004642	YBP1	1.08646	2.12352	5.9377	UP	Uncharacterized protein	NA	NA	GO:0034599~cellular response to oxidative stress	NA
B9J08_004719	JIP5	1.08398	2.11988	5.4126	UP	Uncharacterized protein	Domain-containing proteins not elsewhere classified [04990]	NA	GO:0042273~ribosomal large subunit biogenesis	NA
B9J08_000943	NA	1.08027	2.11443	5.35885	UP	Uncharacterized protein	NA	NA	NA	NA
B9J08_001985	NA	1.08012	2.11421	6.32629	UP	Beta-glucosidase (EC 3.2.1.21)	Cyanoamino acid metabolism [00460]; Starch and sucrose metabolism [00500]	GO:0008422~beta-glucosidase activity	GO:0005975~carbohydrate metabolic process	NA
B9J08_001984	HXT10	1.07913	2.11276	2.18105	UP	Uncharacterized protein	NA	GO:0022857~transmembrane transporter activity	NA	GO:0016021~integral component of membrane
B9J08_004866	CAB1	1.07829	2.11153	6.11127	UP	Uncharacterized protein	Pantothenate and CoA biosynthesis [00770]	GO:0004594~pantothenate kinase activity;GO:0005524~ATP binding	GO:0015937~coenzyme A biosynthetic process	GO:0005634~nucleus;GO:0005737~cytoplasm
B9J08_004636	KEM1	1.07737	2.11018	5.79065	UP	5'-3' exoribonuclease 1 (EC 3.1.13.-)	RNA degradation [03018]; Ribosome biogenesis [03009]; Chromosome and associated proteins [03036]; Messenger RNA biogenesis [03019]; Ribosome biogenesis in eukaryotes [03008]; Transfer RNA biogenesis [03016]	GO:0003723~RNA binding;GO:0008409~5'-3' exonuclease activity	GO:0000184~nuclear-transcribed mRNA catabolic process, nonsense-mediated decay;GO:0006364~rRNA processing	GO:0005737~cytoplasm
B9J08_004675	SAT4	1.07503	2.10676	5.81707	UP	Protein kinase domain-containing protein	Enzymes with EC numbers[99980]	GO:0004672~protein kinase activity;GO:0005524~ATP binding	NA	NA
B9J08_004585	PAF1	1.07479	2.10641	5.83445	UP	Uncharacterized protein	MAPK signaling pathway - yeast [04011]; Transcription machinery [03021]	NA	GO:0006368~transcription elongation from RNA polymerase II promoter;GO:0016570~histone modification	GO:0016593~Cdc73/Paf1 complex
B9J08_004639	KNS1	1.07276	2.10345	6.08812	UP	Protein kinase domain-containing protein	Enzymes with EC numbers[99980]	GO:0004674~protein serine/threonine kinase activity;GO:0004713~protein tyrosine kinase activity;GO:0005524~ATP binding	GO:0016480~negative regulation of transcription from RNA polymerase III promoter;GO:0018105~peptidyl-serine phosphorylation;GO:0046777~protein autophosphorylation	GO:0005634~nucleus;GO:0005737~cytoplasm
B9J08_004801	POP4	1.06908	2.09809	3.41582	UP	Ribonuclease P protein subunit	Ribosome biogenesis [03009]; Transfer RNA biogenesis [03016]; Mitochondrial biogenesis [03029]; RNA transport [03013]; Ribosome biogenesis in eukaryotes [03008]	GO:0003723~RNA binding	GO:0008033~tRNA processing	GO:0005634~nucleus;GO:0030677~ribonuclease P complex
B9J08_004869	EXO70	1.06892	2.09786	4.89463	UP	Exocyst complex protein EXO70	Membrane trafficking [04131]; Chromosome and associated proteins [03036]	NA	GO:0006887~exocytosis;GO:0015031~protein transport	GO:0000145~exocyst;GO:0005935~cellular bud neck
B9J08_004657	RPN7	1.06632	2.09409	5.70838	UP	PCI domain-containing protein	Proteasome [03051]; Proteasome [03050]	GO:0005198~structural molecule activity;GO:0030234~enzyme regulator activity	GO:0045842~positive regulation of mitotic metaphase/anaphase transition	GO:0005634~nucleus;GO:0008541~proteasome regulatory particle, lid subcomplex
B9J08_000202	DPH6	1.06463	2.09163	2.67633	UP	Diphthamide synthase (EC 6.3.1.14) (Diphthamide synthetase) (Diphthine--ammonia ligase)	Translation factors [03012]	GO:0017178~diphthine-ammonia ligase activity	GO:0017183~peptidyl-diphthamide biosynthetic process from peptidyl-histidine	NA
B9J08_003481	NA	1.06356	2.09008	2.00794	UP	Uncharacterized protein	NA	NA	NA	NA
B9J08_002330	NA	1.06241	2.08842	4.98456	UP	Uncharacterized protein	NA	NA	NA	NA
B9J08_004668	MRPL27	1.06149	2.08708	5.2397	UP	Uncharacterized protein	Ribosome [03011]	NA	NA	GO:0005739~mitochondrion;GO:0005840~ribosome
B9J08_003286	NA	1.06148	2.08706	5.11123	UP	Uncharacterized protein	NA	NA	NA	NA
B9J08_004745	HUT1	1.05853	2.08281	5.16648	UP	Uncharacterized protein	Transporters [02000]	NA	GO:0008643~carbohydrate transport;GO:0015786~UDP-glucose transport;GO:0072334~UDP-galactose transmembrane transport	GO:0016021~integral component of membrane
B9J08_004687	SEC26	1.05317	2.07508	5.90045	UP	Coatomer subunit beta (Beta-coat protein)	Membrane trafficking [04131]; Exosome [04147]	GO:0005198~structural molecule activity	GO:0006886~intracellular protein transport;GO:0016192~vesicle-mediated transport	GO:0000139~Golgi membrane;GO:0030126~COPI vesicle coat
B9J08_004591	YHM2	1.04706	2.06632	6.25053	UP	Mitochondrial DNA replication protein YHM2	NA	NA	NA	GO:0016021~integral component of membrane
B9J08_004603	YIL067C	1.0461	2.06494	5.49758	UP	LCCL domain-containing protein	NA	NA	NA	GO:0016021~integral component of membrane
B9J08_004797	HGT7	1.0448	2.06307	3.95414	UP	Uncharacterized protein	Meiosis - yeast [04113]; Transporters [02000]	GO:0022857~transmembrane transporter activity	NA	GO:0016021~integral component of membrane
B9J08_001362	AGP3	1.04453	2.06269	6.07714	UP	AA_permease domain-containing protein	Transporters [02000]	NA	GO:0055085~transmembrane transport	GO:0016021~integral component of membrane
B9J08_005063	NA	1.04379	2.06163	4.26114	UP	Uncharacterized protein	NA	NA	NA	NA
B9J08_000328	MRF1	1.04344	2.06113	0.806577	UP	RF_PROK_I domain-containing protein	Translation factors [03012]	GO:0003747~translation release factor activity	NA	GO:0005743~mitochondrial inner membrane
B9J08_004728	OXA1	1.04172	2.05868	5.88766	UP	Uncharacterized protein	Protein export [03060]; Mitochondrial biogenesis [03029]; Secretion system [02044]	GO:0032977~membrane insertase activity	NA	GO:0016021~integral component of membrane
B9J08_004821	STI1	1.03789	2.05323	3.82965	UP	Uncharacterized protein	Chaperones and folding catalysts [03110]	NA	NA	NA
B9J08_004596	MUS81	1.03673	2.05158	4.37003	UP	Crossover junction endonuclease MUS81	DNA repair and recombination proteins [03400]; Homologous recombination [03440]	GO:0003677~DNA binding;GO:0004857~enzyme inhibitor activity;GO:0008821~crossover junction endodeoxyribonuclease activity	GO:0000712~resolution of meiotic recombination intermediates;GO:0000727~double-strand break repair via break-induced replication;GO:0006265~DNA topological change;GO:0051097~negative regulation of helicase activity	GO:0005634~nucleus;GO:0048476~Holliday junction resolvase complex
B9J08_004809	RIT1	1.0357	2.05011	3.54532	UP	Uncharacterized protein	Transfer RNA biogenesis [03016]	GO:0043399~tRNA A64-2'-O-ribosylphosphate transferase activity	GO:0019988~charged-tRNA amino acid modification	NA
B9J08_002630	MEP3	1.03534	2.04959	3.78078	UP	Ammonium transporter	Transporters [02000]	GO:0008519~ammonium transmembrane transporter activity	NA	GO:0016021~integral component of membrane
B9J08_004873	GIM3	1.03149	2.04413	5.62136	UP	Prefoldin subunit 4	Chaperones and folding catalysts [03110]	GO:0051082~unfolded protein binding	GO:0006457~protein folding	GO:0016272~prefoldin complex
B9J08_002413	OYE2	1.03131	2.04388	2.46774	UP	Oxidored_FMN domain-containing protein	Enzymes with EC numbers[99980]	GO:0010181~FMN binding;GO:0016491~oxidoreductase activity	NA	NA
B9J08_004733	YAF9	1.03095	2.04336	4.49266	UP	Protein AF-9 homolog	Chromosome and associated proteins [03036]	NA	GO:0006281~DNA repair;GO:0006325~chromatin organization;GO:0006355~regulation of transcription, DNA-templated	GO:0000812~Swr1 complex;GO:0005737~cytoplasm;GO:0035267~NuA4 histone acetyltransferase complex
B9J08_004351	RNY11	1.03056	2.04282	4.74757	UP	Ribonuclease T(2) (EC 4.6.1.19)	Transfer RNA biogenesis [03016]	GO:0003723~RNA binding;GO:0016829~lyase activity;GO:0033897~ribonuclease T2 activity	NA	GO:0005775~vacuolar lumen
B9J08_004707	MKT1	1.0302	2.04231	5.58072	UP	XPGN domain-containing protein	NA	GO:0004518~nuclease activity	GO:0006417~regulation of translation	NA
B9J08_004726	SMC6	1.02825	2.03955	5.37822	UP	SMC_N domain-containing protein	DNA repair and recombination proteins [03400]	NA	NA	NA
B9J08_000540	NA	1.02786	2.03899	1.21235	UP	Uncharacterized protein	NA	NA	NA	NA
B9J08_004712	OSH3	1.02494	2.03487	4.93037	UP	PH domain-containing protein	Membrane trafficking [04131]	GO:0008289~lipid binding	GO:0000742~karyogamy involved in conjugation with cellular fusion;GO:0001403~invasive growth in response to glucose limitation;GO:0006887~exocytosis;GO:0006897~endocytosis;GO:0007124~pseudohyphal growth;GO:0010922~positive regulation of phosphatase activity;GO:0030011~maintenance of cell polarity;GO:0034727~piecemeal microautophagy of nucleus;GO:0035621~ER to Golgi ceramide transport	GO:0005886~plasma membrane;GO:0032541~cortical endoplasmic reticulum
B9J08_005421	YPS1	1.02236	2.03124	3.97455	UP	Peptidase A1 domain-containing protein	NA	GO:0004190~aspartic-type endopeptidase activity	NA	NA
B9J08_004767	GCD2	1.01937	2.02704	5.25041	UP	Uncharacterized protein	RNA transport [03013]; Translation factors [03012]	GO:0003743~translation initiation factor activity;GO:0005085~guanyl-nucleotide exchange factor activity	GO:0002183~cytoplasmic translational initiation	GO:0005851~eukaryotic translation initiation factor 2B complex
B9J08_004688	NA	1.01849	2.0258	5.07948	UP	Uncharacterized protein	NA	NA	NA	NA
B9J08_004643	HPC2	1.01844	2.02572	5.34997	UP	HUN domain-containing protein	NA	NA	NA	NA
B9J08_004749	CYC8	1.01736	2.02421	5.03015	UP	TPR_REGION domain-containing protein	Cell cycle - yeast [04111]; Transcription machinery [03021]; MAPK signaling pathway - yeast [04011]	GO:0003713~transcription coactivator activity;GO:0003714~transcription corepressor activity;GO:0042826~histone deacetylase binding	GO:0000122~negative regulation of transcription from RNA polymerase II promoter;GO:0006338~chromatin remodeling;GO:0016584~nucleosome positioning;GO:0045944~positive regulation of transcription from RNA polymerase II promoter;GO:1900191~negative regulation of single-species biofilm formation;GO:2001020~regulation of response to DNA damage stimulus	GO:0005634~nucleus;GO:0017053~transcriptional repressor complex
B9J08_004817	MDY2	1.01404	2.01956	5.39269	UP	Uncharacterized protein	DNA repair and recombination proteins [03400]; Membrane trafficking [04131]	NA	NA	NA
B9J08_004679	RPO41	1.01277	2.01778	1.93633	UP	DNA-directed RNA polymerase (EC 2.7.7.6)	Mitochondrial biogenesis [03029]	GO:0003677~DNA binding;GO:0003899~DNA-directed RNA polymerase activity	GO:0006351~transcription, DNA-templated	NA
B9J08_004692	HGT3	1.01264	2.0176	5.29353	UP	MFS domain-containing protein	NA	GO:0022857~transmembrane transporter activity	NA	GO:0016021~integral component of membrane
B9J08_004865	PEX25	1.01132	2.01575	5.44012	UP	Uncharacterized protein	NA	NA	NA	GO:0016021~integral component of membrane
B9J08_004449	YOR389W	1.00897	2.01247	5.51898	UP	Uncharacterized protein	NA	NA	NA	NA
B9J08_003548	NA	1.00564	2.00784	0.296608	UP	NA	NA	NA	NA	NA
B9J08_004655	LSM1	1.00537	2.00746	5.04548	UP	U6 snRNA-associated Sm-like protein LSm1	RNA degradation [03018]; Messenger RNA biogenesis [03019]	GO:0000339~RNA cap binding;GO:0003682~chromatin binding;GO:0003729~mRNA binding	GO:0000290~deadenylation-dependent decapping of nuclear-transcribed mRNA;GO:0006397~mRNA processing	GO:0000932~cytoplasmic mRNA processing body;GO:0005634~nucleus
B9J08_004618	CYS4	1.00163	2.00226	5.02439	UP	Cystathionine beta-synthase (EC 4.2.1.22)	PATHWAY: Amino-acid biosynthesis; L-cysteine biosynthesis. {ECO:0000256|ARBA:ARBA00004895}.; Glycine, serine and threonine metabolism [00260]; Cysteine and methionine metabolism [00270]	GO:0004122~cystathionine beta-synthase activity	GO:0006535~cysteine biosynthetic process from serine;GO:0019343~cysteine biosynthetic process via cystathionine	GO:0005737~cytoplasm

## Sheet: Down regulated genes_F2.6
Gene_ID	Gene Name	log2FoldChange	FoldChange	FDR	Regulation	Protein names	Pathway	Molecular Function	Biological Process	Cellular Component	Biotype
B9J08_003099	THI4	-3.8853	0.0676718	42.1686	DOWN	Thiamine thiazole synthase (Thiazole biosynthetic enzyme) (EC 2.4.2.60)	Thiamine metabolism [00730]	GO:0005506~iron ion binding;GO:0016763~transferase activity, transferring pentosyl groups	GO:0009228~thiamine biosynthetic process;GO:0052837~thiazole biosynthetic process	GO:0005634~nucleus;GO:0005829~cytosol	protein_coding
B9J08_002295	NA	-3.24555	0.105437	24.225	DOWN	Uncharacterized protein	NA	NA	NA	NA	protein_coding
B9J08_000318	NA	-2.95576	0.128892	0.932979	DOWN	NA	NA	NA	NA	NA	NA
B9J08_004413	RLP24	-2.94213	0.130116	8.33805	DOWN	Ribosome biogenesis protein RLP24	Ribosome [03010]; Ribosome [03011]	NA	GO:0042254~ribosome biogenesis	NA	protein_coding
B9J08_004130	UTP9	-2.74673	0.148988	8.58899	DOWN	Utp12 domain-containing protein	Ribosome biogenesis in eukaryotes [03008]; Ribosome biogenesis [03009]	NA	NA	NA	protein_coding
B9J08_002159	PGA48	-2.43401	0.185051	17.9652	DOWN	Hypothetical_protein	NA	NA	NA	NA	protein_coding
B9J08_004149	FAD3	-2.42556	0.186137	19.1351	DOWN	FA_desaturase domain-containing protein	NA	NA	GO:0006629~lipid metabolic process	GO:0016021~integral component of membrane	protein_coding
B9J08_003476	NA	-2.39663	0.189907	1.70984	DOWN	NA	NA	NA	NA	NA	NA
B9J08_004142	TPK2	-2.32701	0.199297	2.0587	DOWN	Protein kinase domain-containing protein	NA	GO:0004674~protein serine/threonine kinase activity;GO:0005524~ATP binding	NA	NA	protein_coding
B9J08_003014	SRP40	-2.32061	0.200183	4.4294	DOWN	SRP40_C domain-containing protein	NA	NA	NA	NA	protein_coding
B9J08_004156	LIP1	-2.29116	0.204311	21.141	DOWN	Uncharacterized protein	NA	GO:0004806~triglyceride lipase activity	GO:0016042~lipid catabolic process	GO:0005576~extracellular region	protein_coding
B9J08_000870	NOP12	-2.22738	0.213546	4.2296	DOWN	Nucleolar protein 12	Ribosome biogenesis [03009]	GO:0019843~rRNA binding	GO:0000463~maturation of LSU-rRNA from tricistronic rRNA transcript (SSU-rRNA, 5.8S rRNA, LSU-rRNA)	GO:0005730~nucleolus;GO:0030684~preribosome	protein_coding
B9J08_004153	HBR1	-2.21609	0.215224	10.0708	DOWN	Adenylate kinase isoenzyme 6 homolog (AK6) (EC 2.7.4.3) (Dual activity adenylate kinase/ATPase) (AK/ATPase)	Ribosome biogenesis [03009]; Purine metabolism [00230]; Ribosome biogenesis in eukaryotes [03008]	GO:0004017~adenylate kinase activity;GO:0005524~ATP binding;GO:0016887~ATPase activity	GO:0000462~maturation of SSU-rRNA from tricistronic rRNA transcript (SSU-rRNA, 5.8S rRNA, LSU-rRNA);GO:0034599~cellular response to oxidative stress	GO:0005634~nucleus;GO:0005737~cytoplasm	protein_coding
B9J08_001481	NA	-2.20451	0.216959	1.83138	DOWN	Uncharacterized protein	NA	NA	NA	GO:0016021~integral component of membrane	protein_coding
B9J08_002321	ARX1	-2.1729	0.221764	7.21873	DOWN	Peptidase_M24 domain-containing protein	Ribosome biogenesis [03009]	NA	GO:0000055~ribosomal large subunit export from nucleus	GO:0005654~nucleoplasm;GO:0005730~nucleolus;GO:0005737~cytoplasm;GO:0030687~preribosome, large subunit precursor	protein_coding
B9J08_000212	NA	-2.109	0.231808	0.303188	DOWN	NA	NA	NA	NA	NA	NA
B9J08_000842	CST5	-2.09386	0.234253	7.46081	DOWN	Uncharacterized protein	MAPK signaling pathway - yeast [04011]	NA	NA	NA	protein_coding
B9J08_005118	NA	-2.0455	0.242239	0.301054	DOWN	Uncharacterized protein	NA	NA	NA	NA	protein_coding
B9J08_001674	NOP5	-2.02856	0.2451	6.53103	DOWN	Nop domain-containing protein	Ribosome biogenesis [03009]; Ribosome biogenesis in eukaryotes [03008]	GO:0017069~snRNA binding	GO:0000447~endonucleolytic cleavage in ITS1 to separate SSU-rRNA from 5.8S rRNA and LSU-rRNA from tricistronic rRNA transcript (SSU-rRNA, 5.8S rRNA, LSU-rRNA);GO:0000472~endonucleolytic cleavage to generate mature 5'-end of SSU-rRNA from (SSU-rRNA, 5.8S rRNA, LSU-rRNA);GO:0000480~endonucleolytic cleavage in 5'-ETS of tricistronic rRNA transcript (SSU-rRNA, 5.8S rRNA, LSU-rRNA);GO:1902570~protein …	GO:0005730~nucleolus;GO:0031428~box C/D snoRNP complex;GO:0032040~small-subunit processome	protein_coding
B9J08_004119	PIH1	-1.96409	0.256302	16.7294	DOWN	PIH1 domain-containing protein	NA	NA	NA	NA	protein_coding
B9J08_004120	BPL1	-1.92785	0.262821	17.2082	DOWN	BPL/LPL catalytic domain-containing protein	Biotin metabolism [00780]	GO:0004077~biotin-[acetyl-CoA-carboxylase] ligase activity;GO:0071734~biotin-[pyruvate-carboxylase] ligase activity	GO:0009305~protein biotinylation	NA	protein_coding
B9J08_004563	NA	-1.89324	0.269201	1.21187	DOWN	Uncharacterized protein	NA	NA	NA	NA	tRNA
B9J08_004172	LIP1	-1.89195	0.269442	12.4681	DOWN	Uncharacterized protein	NA	GO:0004806~triglyceride lipase activity	GO:0016042~lipid catabolic process	GO:0005576~extracellular region	protein_coding
B9J08_001155	IFF6	-1.86669	0.274202	5.23375	DOWN	Hyphal_reg_CWP domain-containing protein	NA	NA	NA	NA	protein_coding
B9J08_004248	FGR14	-1.84374	0.278598	0.0811807	DOWN	Putative group II intron reverse transcriptase/maturase	NA	GO:0003964~RNA-directed DNA polymerase activity	NA	NA	protein_coding
B9J08_004387	NA	-1.84139	0.279053	1.1759	DOWN	Uncharacterized protein	NA	NA	NA	NA	protein_coding
B9J08_004146	RPL14	-1.77393	0.292411	14.6433	DOWN	Hypothetical_protein	Ribosome [03011]; Ribosome [03010]	GO:0003723~RNA binding;GO:0003735~structural constituent of ribosome	GO:0006412~translation	GO:0005840~ribosome	protein_coding
B9J08_004293	NA	-1.76453	0.294322	1.4568	DOWN	NA	NA	NA	NA	NA	NA
B9J08_001499	SIT1	-1.73094	0.301256	5.45	DOWN	Uncharacterized protein	Transporters [02000]	GO:0022857~transmembrane transporter activity	NA	GO:0016021~integral component of membrane	protein_coding
B9J08_004174	NA	-1.72687	0.302106	10.3339	DOWN	Uncharacterized protein	NA	NA	NA	NA	protein_coding
B9J08_003160	NA	-1.71054	0.305546	0.443755	DOWN	NA	NA	NA	NA	NA	NA
B9J08_004169	RPC19	-1.69104	0.309704	6.37964	DOWN	Hypothetical_protein	RNA polymerase [03020]; Transcription machinery [03021]	GO:0003899~DNA-directed RNA polymerase activity;GO:0046983~protein dimerization activity	GO:0006351~transcription, DNA-templated	NA	protein_coding
B9J08_000233	RLP7	-1.68407	0.311203	4.19346	DOWN	Uncharacterized protein	Ribosome [03010]; Ribosome [03011]	NA	NA	NA	protein_coding
B9J08_004981	NA	-1.68143	0.311773	0.906456	DOWN	NA	NA	NA	NA	NA	NA
B9J08_004160	HOT13	-1.66724	0.314854	3.36102	DOWN	CHY-type domain-containing protein	NA	GO:0008270~zinc ion binding	NA	NA	protein_coding
B9J08_004280	NA	-1.65603	0.317311	0.0846302	DOWN	NA	NA	NA	NA	NA	NA
B9J08_005293	NA	-1.65573	0.317377	0.080661	DOWN	Uncharacterized protein	NA	NA	NA	NA	protein_coding
B9J08_001803	NOP1	-1.65174	0.318257	5.22821	DOWN	Histone-glutamine methyltransferase (rRNA 2'-O-methyltransferase fibrillarin)	Ribosome biogenesis in eukaryotes [03008]; Ribosome biogenesis [03009]	GO:0003723~RNA binding;GO:0008168~methyltransferase activity	GO:0006364~rRNA processing;GO:0032259~methylation	NA	protein_coding
B9J08_004162	CLB4	-1.64745	0.319203	11.833	DOWN	Cyclin N-terminal domain-containing protein	Meiosis - yeast [04113]; Cell cycle - yeast [04111]	NA	GO:0006310~DNA recombination;GO:0031647~regulation of protein stability;GO:2000045~regulation of G1/S transition of mitotic cell cycle	NA	protein_coding
B9J08_002746	SIK1	-1.63961	0.320942	4.6244	DOWN	Nucleolar protein 56	Ribosome biogenesis [03009]; Ribosome biogenesis in eukaryotes [03008]	NA	GO:0042254~ribosome biogenesis	GO:0005730~nucleolus	protein_coding
B9J08_001283	RPA49	-1.62501	0.324208	3.08532	DOWN	Uncharacterized protein	Transcription machinery [03021]; RNA polymerase [03020]	GO:0003677~DNA binding;GO:0003899~DNA-directed RNA polymerase activity	GO:0006351~transcription, DNA-templated	GO:0005730~nucleolus	protein_coding
B9J08_000791	ZCF29	-1.61976	0.32539	12.9376	DOWN	Zn(2)-C6 fungal-type domain-containing protein	NA	GO:0000981~sequence-specific DNA binding RNA polymerase II transcription factor activity;GO:0008270~zinc ion binding	NA	NA	protein_coding
B9J08_002814	SPO1	-1.61049	0.327487	6.70031	DOWN	Lysophospholipase (EC 3.1.1.5)	Enzymes with EC numbers[99980]	GO:0004622~lysophospholipase activity	GO:0009395~phospholipid catabolic process	NA	protein_coding
B9J08_003906	MPP10	-1.58376	0.33361	3.71611	DOWN	U3 small nucleolar ribonucleoprotein protein MPP10	Protein phosphatases and associated proteins [01009]; Ribosome biogenesis [03009]; Ribosome biogenesis in eukaryotes [03008]	NA	GO:0006364~rRNA processing	GO:0005732~small nucleolar ribonucleoprotein complex;GO:0034457~Mpp10 complex	protein_coding
B9J08_003017	FCY2	-1.57553	0.335521	9.64014	DOWN	Hypothetical_protein (Putative NCS1 nucleoside transporter)	NA	GO:0022857~transmembrane transporter activity	NA	GO:0016021~integral component of membrane	protein_coding
B9J08_004181	MTR3	-1.5718	0.336387	12.0698	DOWN	RNase_PH domain-containing protein	Messenger RNA biogenesis [03019]; RNA degradation [03018]	NA	NA	GO:0005634~nucleus	protein_coding
B9J08_004113	MDR1	-1.56456	0.338082	9.57179	DOWN	MFS domain-containing protein	NA	GO:0022857~transmembrane transporter activity	NA	GO:0016021~integral component of membrane	protein_coding
B9J08_004352	SAH1	-1.56216	0.338643	8.88301	DOWN	Adenosylhomocysteinase (EC 3.3.1.1)	PATHWAY: Amino-acid biosynthesis; L-homocysteine biosynthesis; L-homocysteine from S-adenosyl-L-homocysteine: step 1/1. {ECO:0000256|RuleBase:RU000548}.; Protein phosphatases and associated proteins [01009]; Cysteine and methionine metabolism [00270]; Exosome [04147]	GO:0004013~adenosylhomocysteinase activity	GO:0006730~one-carbon metabolic process	NA	protein_coding
B9J08_000634	ATC1	-1.55893	0.339402	3.34867	DOWN	Uncharacterized protein	NA	NA	NA	GO:0016021~integral component of membrane	protein_coding
B9J08_003031	PES1	-1.55291	0.340822	4.2849	DOWN	Pescadillo homolog (Nucleolar protein 7 homolog)	Ribosome biogenesis [03009]	GO:0043021~ribonucleoprotein complex binding;GO:0070180~large ribosomal subunit rRNA binding	GO:0000462~maturation of SSU-rRNA from tricistronic rRNA transcript (SSU-rRNA, 5.8S rRNA, LSU-rRNA);GO:0000463~maturation of LSU-rRNA from tricistronic rRNA transcript (SSU-rRNA, 5.8S rRNA, LSU-rRNA);GO:0000466~maturation of 5.8S rRNA from tricistronic rRNA transcript (SSU-rRNA, 5.8S rRNA, LSU-rRNA)	GO:0005654~nucleoplasm;GO:0030687~preribosome, large subunit precursor;GO:0070545~PeBoW complex	protein_coding
B9J08_001310	NA	-1.52375	0.347782	1.86958	DOWN	NA	NA	NA	NA	NA	NA
B9J08_004132	NMD5	-1.5171	0.349387	11.3343	DOWN	Importin N-terminal domain-containing protein	Ribosome biogenesis [03009]	GO:0031267~small GTPase binding	GO:0006886~intracellular protein transport	NA	protein_coding
B9J08_004194	NA	-1.51439	0.350043	0.507882	DOWN	Uncharacterized protein	NA	NA	NA	NA	protein_coding
B9J08_004188	PTR22	-1.51374	0.350202	9.87481	DOWN	Uncharacterized protein	Transport[99977]	GO:0022857~transmembrane transporter activity	GO:0006857~oligopeptide transport	GO:0016021~integral component of membrane	protein_coding
B9J08_005111	NA	-1.5077	0.351672	0.0842028	DOWN	NA	NA	NA	NA	NA	NA
B9J08_000675	RBR3	-1.49544	0.354672	10.8838	DOWN	PA14 domain-containing protein	NA	NA	NA	GO:0009986~cell surface	protein_coding
B9J08_003937	CDC6	-1.49466	0.354863	9.25689	DOWN	Cell division control protein	Cell cycle - yeast [04111]; Meiosis - yeast [04113]; DNA replication proteins [03032]	NA	GO:0006270~DNA replication initiation;GO:0051301~cell division	NA	protein_coding
B9J08_002407	NA	-1.49441	0.354926	6.33689	DOWN	Uncharacterized protein	NA	NA	NA	NA	protein_coding
B9J08_003687	SSF1	-1.48359	0.357597	3.25891	DOWN	Brix domain-containing protein	Ribosome biogenesis [03009]	GO:0019843~rRNA binding	GO:0006364~rRNA processing	NA	protein_coding
B9J08_000783	NA	-1.48267	0.357825	1.8927	DOWN	Uncharacterized protein	NA	NA	NA	NA	protein_coding
B9J08_003568	GCY1	-1.46709	0.361711	2.92038	DOWN	Hypothetical_protein	Glycerolipid metabolism [00561]	GO:0047834~D-threo-aldose 1-dehydrogenase activity	NA	NA	protein_coding
B9J08_003831	NA	-1.46577	0.362042	0.306913	DOWN	NA	NA	NA	NA	NA	NA
B9J08_000117	PGA31	-1.46484	0.362275	1.92058	DOWN	Hypothetical_protein	NA	NA	NA	NA	protein_coding
B9J08_001466	NA	-1.45422	0.364951	2.66631	DOWN	Uncharacterized protein	NA	NA	NA	NA	protein_coding
B9J08_004112	ALS4	-1.44835	0.366441	4.18603	DOWN	Candida_ALS_N domain-containing protein	Glycosylphosphatidylinositol (GPI)-anchored proteins [00537]	NA	GO:0007155~cell adhesion;GO:0009405~pathogenesis	GO:0005576~extracellular region;GO:0005618~cell wall;GO:0005886~plasma membrane;GO:0031225~anchored component of membrane	protein_coding
B9J08_004150	CHS3	-1.44703	0.366775	8.70878	DOWN	Chitin synthase (EC 2.4.1.16)	Amino sugar and nucleotide sugar metabolism [00520]; Glycosyltransferases [01003]	GO:0004100~chitin synthase activity	GO:0030476~ascospore wall assembly;GO:0034221~fungal-type cell wall chitin biosynthetic process;GO:0097271~protein localization to bud neck	GO:0000131~incipient cellular bud site;GO:0005628~prospore membrane;GO:0005886~plasma membrane;GO:0005935~cellular bud neck;GO:0016021~integral component of membrane;GO:0045009~chitosome	protein_coding
B9J08_004145	YNL247W	-1.44687	0.366816	9.9733	DOWN	Cysteinyl-tRNA synthetase (EC 6.1.1.16)	Aminoacyl-tRNA biosynthesis [00970]; Transfer RNA biogenesis [03016]; Amino acid related enzymes [01007]	GO:0004817~cysteine-tRNA ligase activity;GO:0005524~ATP binding;GO:0046872~metal ion binding	GO:0006423~cysteinyl-tRNA aminoacylation	NA	protein_coding
B9J08_001491	NA	-1.43926	0.368756	1.24289	DOWN	Uncharacterized protein	NA	NA	NA	GO:0016021~integral component of membrane	protein_coding
B9J08_002465	SIT1	-1.43755	0.369193	0.536438	DOWN	Uncharacterized protein	Transporters [02000]	GO:0022857~transmembrane transporter activity	NA	GO:0016021~integral component of membrane	protein_coding
B9J08_000832	NA	-1.43459	0.369952	0.0826318	DOWN	NA	NA	NA	NA	NA	NA
B9J08_004080	RRP9	-1.43457	0.369957	2.49426	DOWN	WD_REPEATS_REGION domain-containing protein	Ribosome biogenesis [03009]	GO:0034511~U3 snoRNA binding	GO:0000447~endonucleolytic cleavage in ITS1 to separate SSU-rRNA from 5.8S rRNA and LSU-rRNA from tricistronic rRNA transcript (SSU-rRNA, 5.8S rRNA, LSU-rRNA);GO:0000472~endonucleolytic cleavage to generate mature 5'-end of SSU-rRNA from (SSU-rRNA, 5.8S rRNA, LSU-rRNA);GO:0000480~endonucleolytic cleavage in 5'-ETS of tricistronic rRNA transcript (SSU-rRNA, 5.8S rRNA, LSU-rRNA)	GO:0005730~nucleolus;GO:0031428~box C/D snoRNP complex;GO:0032040~small-subunit processome	protein_coding
B9J08_004199	NA	-1.4281	0.37162	1.11781	DOWN	NA	NA	NA	NA	NA	NA
B9J08_001488	NA	-1.42312	0.372905	0.505055	DOWN	NA	NA	NA	NA	NA	NA
B9J08_000120	TSR1	-1.42177	0.373253	4.25318	DOWN	Bms1-type G domain-containing protein	Ribosome biogenesis [03009]	NA	GO:0042254~ribosome biogenesis	GO:0005730~nucleolus	protein_coding
B9J08_000709	YMR244W	-1.41595	0.374764	4.44456	DOWN	Uncharacterized protein	NA	NA	NA	NA	protein_coding
B9J08_004136	NA	-1.40917	0.376529	9.24094	DOWN	Uncharacterized protein	NA	NA	NA	NA	protein_coding
B9J08_001370	NA	-1.40523	0.377559	6.89996	DOWN	Uncharacterized protein	NA	NA	NA	NA	protein_coding
B9J08_004173	LIP1	-1.40109	0.378643	8.72995	DOWN	Uncharacterized protein	NA	GO:0004806~triglyceride lipase activity	GO:0016042~lipid catabolic process	GO:0005576~extracellular region	protein_coding
B9J08_004450	THI13	-1.39969	0.37901	4.454	DOWN	4-amino-5-hydroxymethyl-2-methylpyrimidine phosphate synthase (HMP-P synthase) (Hydroxymethylpyrimidine phosphate synthase)	PATHWAY: Cofactor biosynthesis; thiamine diphosphate biosynthesis. {ECO:0000256|ARBA:ARBA00004948, ECO:0000256|RuleBase:RU367015}.; Thiamine metabolism [00730]	NA	GO:0009228~thiamine biosynthetic process;GO:0009229~thiamine diphosphate biosynthetic process	NA	protein_coding
B9J08_004124	PRO1	-1.39711	0.37969	8.02956	DOWN	Glutamate 5-kinase	Arginine and proline metabolism [00330]; Carbapenem biosynthesis [00332]	GO:0003723~RNA binding;GO:0004349~glutamate 5-kinase activity;GO:0005524~ATP binding	GO:0006561~proline biosynthetic process	GO:0005737~cytoplasm	protein_coding
B9J08_001467	SAM2	-1.39521	0.380189	9.07864	DOWN	S-adenosylmethionine synthase (EC 2.5.1.6)	PATHWAY: Amino-acid biosynthesis; S-adenosyl-L-methionine biosynthesis; S-adenosyl-L-methionine from L-methionine: step 1/1. {ECO:0000256|ARBA:ARBA00005224, ECO:0000256|RuleBase:RU000541}.; Cysteine and methionine metabolism [00270]	GO:0004478~methionine adenosyltransferase activity;GO:0005524~ATP binding;GO:0046872~metal ion binding	GO:0006556~S-adenosylmethionine biosynthetic process;GO:0006730~one-carbon metabolic process	NA	protein_coding
B9J08_001512	DRS1	-1.39473	0.380315	2.31978	DOWN	Uncharacterized protein	Spliceosome [03041]; Ribosome biogenesis [03009]	GO:0003676~nucleic acid binding;GO:0004386~helicase activity;GO:0005524~ATP binding;GO:0016787~hydrolase activity	NA	NA	protein_coding
B9J08_000555	PXL1	-1.39448	0.380381	9.34188	DOWN	Uncharacterized protein	NA	GO:0046872~metal ion binding	GO:0035023~regulation of Rho protein signal transduction	NA	protein_coding
B9J08_002812	NA	-1.38787	0.382128	0.551561	DOWN	NA	NA	NA	NA	NA	NA
B9J08_004175	LIP2	-1.38047	0.384095	1.94466	DOWN	Uncharacterized protein	NA	GO:0004806~triglyceride lipase activity	GO:0016042~lipid catabolic process	GO:0005576~extracellular region;GO:0016021~integral component of membrane	protein_coding
B9J08_004121	APC11	-1.37902	0.384479	4.28321	DOWN	Anaphase-promoting complex subunit 11	Ubiquitin system [04121]; Ubiquitin mediated proteolysis [04120]; Meiosis - yeast [04113]; Chromosome and associated proteins [03036]; Cell cycle - yeast [04111]	GO:0008270~zinc ion binding;GO:0061630~ubiquitin protein ligase activity;GO:0097602~cullin family protein binding	GO:0031145~anaphase-promoting complex-dependent proteasomal ubiquitin-dependent protein catabolic process;GO:0051301~cell division	GO:0005680~anaphase-promoting complex	protein_coding
B9J08_003798	RAP1	-1.37393	0.38584	9.0513	DOWN	DNA-binding protein RAP1	DNA replication proteins [03032]; Transcription factors [03000]	GO:0003677~DNA binding	GO:0006355~regulation of transcription, DNA-templated;GO:0010833~telomere maintenance via telomere lengthening	GO:0000781~chromosome, telomeric region;GO:0005634~nucleus	protein_coding
B9J08_002134	NA	-1.3708	0.386676	0.0869878	DOWN	NA	NA	NA	NA	NA	NA
B9J08_003409	TRY6	-1.3708	0.386676	0.0869878	DOWN	BHLH domain-containing protein	NA	GO:0046983~protein dimerization activity	NA	NA	protein_coding
B9J08_003343	NA	-1.36584	0.388008	0.84331	DOWN	Uncharacterized protein	NA	NA	NA	NA	protein_coding
B9J08_004901	NA	-1.36131	0.389228	0.0854227	DOWN	NA	NA	NA	NA	NA	NA
B9J08_003532	NA	-1.34402	0.393921	0.904445	DOWN	Uncharacterized protein	NA	GO:0008199~ferric iron binding	GO:0016226~iron-sulfur cluster assembly	NA	protein_coding
B9J08_001434	MRT4	-1.34308	0.394177	2.94563	DOWN	Ribosome assembly factor mrt4	Ribosome biogenesis [03009]	NA	GO:0000027~ribosomal large subunit assembly;GO:0000055~ribosomal large subunit export from nucleus;GO:0000956~nuclear-transcribed mRNA catabolic process;GO:0006364~rRNA processing	GO:0005654~nucleoplasm;GO:0005730~nucleolus;GO:0005737~cytoplasm;GO:0030687~preribosome, large subunit precursor	protein_coding
B9J08_005031	UTP5	-1.34144	0.394626	4.81254	DOWN	Utp12 domain-containing protein	Ribosome biogenesis in eukaryotes [03008]; Ribosome biogenesis [03009]	NA	NA	NA	protein_coding
B9J08_003222	NA	-1.33749	0.395709	1.94931	DOWN	YCII domain-containing protein	NA	NA	NA	NA	tRNA
B9J08_001915	NOG1	-1.32948	0.397913	3.48837	DOWN	Nucleolar GTP-binding protein 1	Ribosome biogenesis [03009]; Ribosome biogenesis in eukaryotes [03008]	GO:0005525~GTP binding	GO:0042254~ribosome biogenesis	GO:0005730~nucleolus	protein_coding
B9J08_003202	GIT4	-1.30936	0.4035	3.26354	DOWN	MFS domain-containing protein	NA	GO:0022857~transmembrane transporter activity	NA	GO:0016021~integral component of membrane	protein_coding
B9J08_002981	UTP11	-1.30744	0.404038	1.35937	DOWN	U3 small nucleolar RNA-associated protein 11 (U3 snoRNA-associated protein 11)	Ribosome biogenesis [03009]	NA	GO:0000447~endonucleolytic cleavage in ITS1 to separate SSU-rRNA from 5.8S rRNA and LSU-rRNA from tricistronic rRNA transcript (SSU-rRNA, 5.8S rRNA, LSU-rRNA);GO:0000472~endonucleolytic cleavage to generate mature 5'-end of SSU-rRNA from (SSU-rRNA, 5.8S rRNA, LSU-rRNA);GO:0000480~endonucleolytic cleavage in 5'-ETS of tricistronic rRNA transcript (SSU-rRNA, 5.8S rRNA, LSU-rRNA);GO:0006412~translat…	GO:0005730~nucleolus;GO:0032040~small-subunit processome	protein_coding
B9J08_004147	MEF1	-1.30642	0.404323	8.30438	DOWN	Elongation factor G, mitochondrial (EF-Gmt) (Elongation factor G 1, mitochondrial) (mEF-G 1) (Elongation factor G1)	PATHWAY: Protein biosynthesis; polypeptide chain elongation. {ECO:0000256|HAMAP-Rule:MF_03061}.; Mitochondrial biogenesis [03029]; Translation factors [03012]	GO:0003746~translation elongation factor activity;GO:0003924~GTPase activity;GO:0005525~GTP binding	GO:0070125~mitochondrial translational elongation	GO:0005739~mitochondrion	protein_coding
B9J08_005574	NA	-1.30416	0.404958	1.71776	DOWN	Uncharacterized protein	NA	NA	NA	NA	protein_coding
B9J08_001470	NA	-1.30353	0.405134	2.22804	DOWN	Uncharacterized protein	NA	NA	NA	NA	protein_coding
B9J08_004165	MUM3	-1.3019	0.405592	0.690315	DOWN	Uncharacterized protein	NA	NA	NA	GO:0016021~integral component of membrane	protein_coding
B9J08_003072	NA	-1.29644	0.40713	0.601256	DOWN	Uncharacterized protein	NA	NA	NA	NA	tRNA
B9J08_003672	NA	-1.29368	0.407908	0.447607	DOWN	Uncharacterized protein	NA	NA	NA	GO:0016021~integral component of membrane	protein_coding
B9J08_000077	MAK16	-1.2921	0.408356	2.25055	DOWN	Protein MAK16	Ribosome biogenesis [03009]	NA	GO:0000463~maturation of LSU-rRNA from tricistronic rRNA transcript (SSU-rRNA, 5.8S rRNA, LSU-rRNA);GO:0000466~maturation of 5.8S rRNA from tricistronic rRNA transcript (SSU-rRNA, 5.8S rRNA, LSU-rRNA)	GO:0005730~nucleolus;GO:0030687~preribosome, large subunit precursor	protein_coding
B9J08_003841	BTA1	-1.29168	0.408474	4.31462	DOWN	Uncharacterized protein	Glycerophospholipid metabolism [00564]	NA	NA	NA	protein_coding
B9J08_003591	NA	-1.28584	0.410131	0.0993121	DOWN	Uncharacterized protein	NA	NA	NA	NA	protein_coding
B9J08_005116	DBP8	-1.28258	0.411059	1.58824	DOWN	Atp-dependent rna helicase dbp8	Ribosome biogenesis [03009]	GO:0003676~nucleic acid binding;GO:0003724~RNA helicase activity;GO:0005524~ATP binding;GO:0016787~hydrolase activity	GO:0000447~endonucleolytic cleavage in ITS1 to separate SSU-rRNA from 5.8S rRNA and LSU-rRNA from tricistronic rRNA transcript (SSU-rRNA, 5.8S rRNA, LSU-rRNA);GO:0000472~endonucleolytic cleavage to generate mature 5'-end of SSU-rRNA from (SSU-rRNA, 5.8S rRNA, LSU-rRNA);GO:0000480~endonucleolytic cleavage in 5'-ETS of tricistronic rRNA transcript (SSU-rRNA, 5.8S rRNA, LSU-rRNA)	GO:0005730~nucleolus	protein_coding
B9J08_001862	NA	-1.27899	0.412083	2.21771	DOWN	Uncharacterized protein	NA	NA	NA	NA	protein_coding
B9J08_003217	HOM3	-1.27863	0.412188	8.02797	DOWN	Aspartokinase (EC 2.7.2.4)	Glycine, serine and threonine metabolism [00260]; Lysine biosynthesis [00300]; Cysteine and methionine metabolism [00270]; Monobactam biosynthesis [00261]	GO:0004072~aspartate kinase activity;GO:0005524~ATP binding	GO:0009086~methionine biosynthetic process;GO:0009088~threonine biosynthetic process;GO:0009090~homoserine biosynthetic process	NA	protein_coding
B9J08_004067	RPS5	-1.27818	0.412316	8.0208	DOWN	40S ribosomal protein S5	Ribosome [03011]; Ribosome [03010]	GO:0003723~RNA binding;GO:0003735~structural constituent of ribosome	GO:0006412~translation	GO:0015935~small ribosomal subunit	protein_coding
B9J08_003690	PUT4	-1.27709	0.412626	2.23626	DOWN	Proline-specific permease (Proline transport protein)	Transporters [02000]	NA	GO:0055085~transmembrane transport	GO:0016021~integral component of membrane	protein_coding
B9J08_004143	PET309	-1.27569	0.413028	8.80475	DOWN	Uncharacterized protein	Mitochondrial biogenesis [03029]	NA	NA	NA	protein_coding
B9J08_003043	NA	-1.27505	0.41321	0.270143	DOWN	NA	NA	NA	NA	NA	NA
B9J08_004171	TYE7	-1.27324	0.413728	6.59541	DOWN	BHLH domain-containing protein	Transcription factors [03000]	GO:0046983~protein dimerization activity	NA	NA	protein_coding
B9J08_004148	OP4	-1.26927	0.414869	8.33694	DOWN	Uncharacterized protein	NA	NA	NA	NA	protein_coding
B9J08_005222	RIX1	-1.26756	0.415363	7.84375	DOWN	Pre-rRNA-processing protein RIX1	Ribosome biogenesis [03009]	NA	NA	GO:0005634~nucleus	protein_coding
B9J08_001180	NA	-1.26653	0.41566	3.95085	DOWN	Uncharacterized protein	NA	NA	NA	NA	protein_coding
B9J08_001194	SPR3	-1.26255	0.416807	1.28879	DOWN	Septin-type G domain-containing protein	Meiosis - yeast [04113]; Cytoskeleton proteins [04812]	GO:0005525~GTP binding	GO:0030437~ascospore formation	GO:0005619~ascospore wall;GO:0005628~prospore membrane;GO:0005935~cellular bud neck;GO:0031105~septin complex	protein_coding
B9J08_001982	NA	-1.25549	0.418852	0.0979473	DOWN	NA	NA	NA	NA	NA	NA
B9J08_004378	GPP1	-1.24358	0.422323	6.39088	DOWN	Uncharacterized protein	Glycerolipid metabolism [00561]	GO:0016787~hydrolase activity	NA	NA	protein_coding
B9J08_004131	HPT1	-1.23543	0.424715	7.93407	DOWN	Pribosyltran domain-containing protein	Function unknown[99997]	GO:0000310~xanthine phosphoribosyltransferase activity;GO:0004422~hypoxanthine phosphoribosyltransferase activity	GO:0009116~nucleoside metabolic process;GO:0032265~XMP salvage;GO:0046100~hypoxanthine metabolic process	NA	protein_coding
B9J08_002069	STE2	-1.23453	0.424982	4.13362	DOWN	Uncharacterized protein	MAPK signaling pathway - yeast [04011]; G protein-coupled receptors [04030]	GO:0004932~mating-type factor pheromone receptor activity	NA	GO:0016021~integral component of membrane	protein_coding
B9J08_002921	RPS11A	-1.2292	0.426553	7.5151	DOWN	40S_ribosomal_protein_S11-A (Putative ribosomal protein uS17)	Ribosome [03010]; Ribosome [03011]	GO:0003735~structural constituent of ribosome	GO:0006412~translation	GO:0005840~ribosome	protein_coding
B9J08_003437	PRX1	-1.22253	0.428532	7.627	DOWN	Thioredoxin domain-containing protein	Glutathione metabolism [00480]	GO:0004601~peroxidase activity;GO:0051920~peroxiredoxin activity	NA	NA	protein_coding
B9J08_004965	RNR21	-1.22224	0.428617	6.61395	DOWN	Putative ribonucleoside-diphosphate reductase, class 1b, beta subunit (Ribonucleoside-diphosphate_reductase_small_chain)	Pyrimidine metabolism [00240]; Glutathione metabolism [00480]; DNA repair and recombination proteins [03400]; Purine metabolism [00230]	GO:0016491~oxidoreductase activity	GO:0009263~deoxyribonucleotide biosynthetic process	NA	protein_coding
B9J08_000893	NA	-1.2125	0.43152	0.403417	DOWN	Uncharacterized protein	NA	NA	NA	GO:0005634~nucleus;GO:0005737~cytoplasm	tRNA
B9J08_004158	RIB4	-1.20504	0.433756	6.94688	DOWN	6,7-dimethyl-8-ribityllumazine synthase (DMRL synthase) (EC 2.5.1.78)	PATHWAY: Cofactor biosynthesis; riboflavin biosynthesis. {ECO:0000256|ARBA:ARBA00005104}.; PATHWAY: Cofactor biosynthesis; riboflavin biosynthesis; riboflavin from 2-hydroxy-3-oxobutyl phosphate and 5-amino-6-(D-ribitylamino)uracil: step 1/2. {ECO:0000256|ARBA:ARBA00004917, ECO:0000256|RuleBase:RU003795}.; Riboflavin metabolism [00740]	GO:0000906~6,7-dimethyl-8-ribityllumazine synthase activity	GO:0009231~riboflavin biosynthetic process	GO:0009349~riboflavin synthase complex	protein_coding
B9J08_004129	KRE30	-1.2049	0.433799	6.66976	DOWN	Atp-binding cassette sub-family f member 2	Ribosome biogenesis [03009]	GO:0005524~ATP binding;GO:0042626~ATPase activity, coupled to transmembrane movement of substances	NA	NA	protein_coding
B9J08_003107	RPS10	-1.20431	0.433978	7.23922	DOWN	40S ribosomal protein S10-A	Ribosome [03010]; Ribosome [03011]	NA	NA	GO:0005840~ribosome	protein_coding
B9J08_004390	NA	-1.20395	0.434086	1.50527	DOWN	Uncharacterized protein	NA	NA	NA	NA	protein_coding
B9J08_002211	SAS10	-1.199	0.435578	2.45486	DOWN	Sas10 domain-containing protein	Ribosome biogenesis [03009]	NA	NA	NA	protein_coding
B9J08_003273	RPS18	-1.19586	0.436527	7.49578	DOWN	40S ribosomal protein S18-B	Ribosome [03010]; Ribosome [03011]	GO:0003723~RNA binding;GO:0003735~structural constituent of ribosome	GO:0006412~translation	GO:0005840~ribosome	protein_coding
B9J08_001279	UGA2	-1.19416	0.43704	6.55055	DOWN	Aldedh domain-containing protein	NA	GO:0016620~oxidoreductase activity, acting on the aldehyde or oxo group of donors, NAD or NADP as acceptor	NA	NA	protein_coding
B9J08_004117	LTV1	-1.19241	0.437572	4.00748	DOWN	Uncharacterized protein	Ribosome biogenesis [03009]	NA	GO:0000056~ribosomal small subunit export from nucleus;GO:0006970~response to osmotic stress;GO:0034599~cellular response to oxidative stress;GO:0042274~ribosomal small subunit biogenesis	GO:0005634~nucleus;GO:0030688~preribosome, small subunit precursor;GO:0071986~Ragulator complex	protein_coding
B9J08_003837	NAG1	-1.19004	0.43829	6.34522	DOWN	Glucosamine-6-phosphate isomerase (EC 3.5.99.6) (Glucosamine-6-phosphate deaminase)	Amino sugar and nucleotide sugar metabolism [00520]	GO:0004342~glucosamine-6-phosphate deaminase activity	GO:0005975~carbohydrate metabolic process;GO:0006044~N-acetylglucosamine metabolic process	NA	protein_coding
B9J08_003600	NOP6	-1.18969	0.438396	7.64405	DOWN	RRM domain-containing protein	Ribosome biogenesis [03009]	GO:0019843~rRNA binding;GO:0030515~snoRNA binding	GO:0042274~ribosomal small subunit biogenesis	GO:0005730~nucleolus;GO:0030686~90S preribosome	protein_coding
B9J08_002615	BMS1	-1.18957	0.438434	3.33403	DOWN	Bms1-type G domain-containing protein	Ribosome biogenesis in eukaryotes [03008]; Ribosome biogenesis [03009]	GO:0005525~GTP binding	GO:0042254~ribosome biogenesis	GO:0005730~nucleolus	protein_coding
B9J08_000090	RPL18	-1.18883	0.438659	7.01135	DOWN	60s ribosomal protein l18-a	Ribosome [03011]; Ribosome [03010]	GO:0003735~structural constituent of ribosome	GO:0006412~translation	GO:0005840~ribosome	protein_coding
B9J08_004116	CKA1	-1.18468	0.439921	6.56995	DOWN	Protein kinase domain-containing protein	Ribosome biogenesis [03009]; Ribosome biogenesis in eukaryotes [03008]; Protein kinases [01001]; Mitophagy - yeast [04139]	GO:0004674~protein serine/threonine kinase activity;GO:0005524~ATP binding	GO:0006356~regulation of transcription from RNA polymerase I promoter;GO:0006359~regulation of transcription from RNA polymerase III promoter;GO:0006974~cellular response to DNA damage stimulus;GO:0007535~donor selection;GO:0018105~peptidyl-serine phosphorylation;GO:0018107~peptidyl-threonine phosphorylation	GO:0005956~protein kinase CK2 complex;GO:0034456~UTP-C complex	protein_coding
B9J08_004111	LIP1	-1.18411	0.440096	0.26952	DOWN	Uncharacterized protein	NA	GO:0004806~triglyceride lipase activity	GO:0016042~lipid catabolic process	GO:0005576~extracellular region	protein_coding
B9J08_005210	ARG8	-1.18274	0.440514	6.837	DOWN	Acetylornithine aminotransferase, mitochondrial (EC 2.6.1.11)	PATHWAY: Amino-acid biosynthesis; L-arginine biosynthesis. {ECO:0000256|ARBA:ARBA00004730}.; PATHWAY: Amino-acid biosynthesis; L-arginine biosynthesis; N(2)-acetyl-L-ornithine from L-glutamate: step 4/4. {ECO:0000256|ARBA:ARBA00005024}.	GO:0003992~N2-acetyl-L-ornithine:2-oxoglutarate 5-aminotransferase activity;GO:0030170~pyridoxal phosphate binding	GO:0006592~ornithine biosynthetic process;GO:0042450~arginine biosynthetic process via ornithine	GO:0005759~mitochondrial matrix	protein_coding
B9J08_004164	MRD1	-1.18099	0.441047	7.29195	DOWN	Multiple RNA-binding domain-containing protein 1	Ribosome biogenesis [03009]	GO:0042134~rRNA primary transcript binding	GO:0000447~endonucleolytic cleavage in ITS1 to separate SSU-rRNA from 5.8S rRNA and LSU-rRNA from tricistronic rRNA transcript (SSU-rRNA, 5.8S rRNA, LSU-rRNA);GO:0000472~endonucleolytic cleavage to generate mature 5'-end of SSU-rRNA from (SSU-rRNA, 5.8S rRNA, LSU-rRNA);GO:0000480~endonucleolytic cleavage in 5'-ETS of tricistronic rRNA transcript (SSU-rRNA, 5.8S rRNA, LSU-rRNA);GO:0034462~small-su…	GO:0005730~nucleolus;GO:0030686~90S preribosome	protein_coding
B9J08_003968	NA	-1.16792	0.445062	6.64867	DOWN	Uncharacterized protein	NA	NA	NA	NA	protein_coding
B9J08_003963	RMP1	-1.16521	0.445899	5.13393	DOWN	Uncharacterized protein	Ribosome biogenesis [03009]; Ribosome biogenesis in eukaryotes [03008]	NA	NA	NA	protein_coding
B9J08_001922	RPL10A	-1.16311	0.44655	6.16776	DOWN	Ribosomal protein	Ribosome [03010]; Ribosome [03011]	GO:0003723~RNA binding;GO:0003735~structural constituent of ribosome	GO:0006412~translation	GO:0015934~large ribosomal subunit	protein_coding
B9J08_001276	NSR1	-1.16066	0.447309	4.14724	DOWN	Uncharacterized protein	Chromosome and associated proteins [03036]; Ribosome biogenesis [03009]	GO:0003723~RNA binding	NA	NA	protein_coding
B9J08_002743	DAM1	-1.15976	0.447586	3.90244	DOWN	DASH complex subunit DAM1 (Outer kinetochore protein DAM1)	Chromosome and associated proteins [03036]; Cell cycle - yeast [04111]	NA	GO:0008608~attachment of spindle microtubules to kinetochore	GO:0005737~cytoplasm;GO:0042729~DASH complex;GO:0072686~mitotic spindle	protein_coding
B9J08_002402	FCY21	-1.15972	0.447598	4.34284	DOWN	Uncharacterized protein	NA	GO:0022857~transmembrane transporter activity	NA	GO:0016021~integral component of membrane	protein_coding
B9J08_003067	WSC4	-1.15338	0.449571	6.86827	DOWN	Hypothetical_protein	NA	NA	NA	NA	protein_coding
B9J08_005373	DBP9	-1.152	0.450001	1.27148	DOWN	ATP-dependent RNA helicase DBP9	Ribosome biogenesis [03009]	GO:0003676~nucleic acid binding;GO:0004386~helicase activity;GO:0005524~ATP binding;GO:0016787~hydrolase activity	NA	NA	protein_coding
B9J08_004115	CPR6	-1.15125	0.450236	5.73921	DOWN	PPIase cyclophilin-type domain-containing protein	Chaperones and folding catalysts [03110]	GO:0003755~peptidyl-prolyl cis-trans isomerase activity	GO:0006457~protein folding	NA	protein_coding
B9J08_004323	NA	-1.14961	0.450746	1.86013	DOWN	tRNA (adenine(58)-N(1))-methyltransferase catalytic subunit TRM61 (EC 2.1.1.220) (tRNA(m1A58)-methyltransferase subunit TRM61)	Transfer RNA biogenesis [03016]	GO:0016429~tRNA (adenine-N1-)-methyltransferase activity	NA	GO:0031515~tRNA (m1A) methyltransferase complex	protein_coding
B9J08_003821	SOF1	-1.14906	0.450917	3.76864	DOWN	WD_REPEATS_REGION domain-containing protein	Ribosome biogenesis [03009]; Ubiquitin system [04121]	NA	GO:0000462~maturation of SSU-rRNA from tricistronic rRNA transcript (SSU-rRNA, 5.8S rRNA, LSU-rRNA)	GO:0005730~nucleolus;GO:0032040~small-subunit processome	protein_coding
B9J08_000955	RPL26B	-1.14792	0.451275	6.43095	DOWN	Ribosomal protein L24	Ribosome [03010]; Ribosome [03011]	GO:0003723~RNA binding;GO:0003735~structural constituent of ribosome	GO:0006412~translation	GO:0015934~large ribosomal subunit	protein_coding
B9J08_004133	BLM10	-1.14615	0.45183	6.03684	DOWN	Uncharacterized protein	Proteasome [03050]; Proteasome [03051]	GO:0016504~peptidase activator activity;GO:0070577~lysine-acetylated histone binding;GO:0070628~proteasome binding	GO:0006281~DNA repair	NA	protein_coding
B9J08_000771	RPS6A	-1.14531	0.452091	6.74568	DOWN	40S ribosomal protein S6	Ribosome [03010]; Ribosome [03011]	GO:0003735~structural constituent of ribosome	GO:0006412~translation	GO:0005840~ribosome	protein_coding
B9J08_001358	CBF5	-1.14373	0.452587	5.93499	DOWN	H/ACA ribonucleoprotein complex subunit CBF5	Ribosome biogenesis [03009]; DNA replication proteins [03032]; Ribosome biogenesis in eukaryotes [03008]	GO:0003723~RNA binding;GO:0009982~pseudouridine synthase activity	GO:0001522~pseudouridine synthesis;GO:0006396~RNA processing	NA	protein_coding
B9J08_003602	IPI3	-1.13789	0.454422	2.9188	DOWN	Hypothetical_protein (Pre-rrna-processing protein ipi3)	Ribosome biogenesis [03009]	NA	NA	NA	protein_coding
B9J08_003542	AYR2	-1.13605	0.455002	5.82633	DOWN	1-acyl dihydroxyacetone phosphate reductase ribitol 2-dehydrogenase	Glycerophospholipid metabolism [00564]; Ether lipid metabolism [00565]	GO:0016491~oxidoreductase activity	NA	NA	protein_coding
B9J08_001886	NA	-1.13442	0.455517	1.0512	DOWN	NA	NA	NA	NA	NA	NA
B9J08_002351	MET3	-1.13104	0.456585	5.40938	DOWN	APS kinase (EC 2.7.7.4) (Adenylyl-sulfate kinase)	PATHWAY: Sulfur metabolism. {ECO:0000256|ARBA:ARBA00004678}.; Monobactam biosynthesis [00261]; Purine metabolism [00230]; Selenocompound metabolism [00450]; Sulfur metabolism [00920]	GO:0004781~sulfate adenylyltransferase (ATP) activity;GO:0005524~ATP binding	GO:0000103~sulfate assimilation	NA	protein_coding
B9J08_004167	AZF1	-1.12948	0.457081	5.95384	DOWN	Uncharacterized protein	NA	NA	NA	NA	protein_coding
B9J08_000857	PPS1	-1.12781	0.45761	1.8881	DOWN	Protein-tyrosine-phosphatase (EC 3.1.3.48)	Protein phosphatases and associated proteins [01009]	GO:0004725~protein tyrosine phosphatase activity;GO:0008138~protein tyrosine/serine/threonine phosphatase activity	NA	NA	protein_coding
B9J08_005529	YTM1	-1.12675	0.457947	2.52791	DOWN	Ribosome biogenesis protein YTM1	Ribosome biogenesis [03009]	GO:0043021~ribonucleoprotein complex binding	GO:0000463~maturation of LSU-rRNA from tricistronic rRNA transcript (SSU-rRNA, 5.8S rRNA, LSU-rRNA);GO:0000466~maturation of 5.8S rRNA from tricistronic rRNA transcript (SSU-rRNA, 5.8S rRNA, LSU-rRNA);GO:0051276~chromosome organization	GO:0005654~nucleoplasm;GO:0030687~preribosome, large subunit precursor;GO:0070545~PeBoW complex	protein_coding
B9J08_001263	YCR087C-A	-1.1233	0.459044	1.52103	DOWN	Hypothetical_protein	Transcription factors [03000]; Ribosome biogenesis [03009]	GO:0003677~DNA binding;GO:0046872~metal ion binding	NA	GO:0005634~nucleus	protein_coding
B9J08_001134	RPA12	-1.12319	0.459078	2.64664	DOWN	DNA-directed RNA polymerase subunit	Transcription machinery [03021]; RNA polymerase [03020]	GO:0003676~nucleic acid binding;GO:0003899~DNA-directed RNA polymerase activity;GO:0008270~zinc ion binding	GO:0006351~transcription, DNA-templated;GO:0006379~mRNA cleavage	GO:0005730~nucleolus	protein_coding
B9J08_001096	SPT21	-1.1203	0.459997	4.26809	DOWN	GATA-type domain-containing protein	NA	GO:0008270~zinc ion binding;GO:0043565~sequence-specific DNA binding	GO:0006355~regulation of transcription, DNA-templated	NA	protein_coding
B9J08_002135	UTP13	-1.11956	0.460235	2.76786	DOWN	WD_REPEATS_REGION domain-containing protein	Ribosome biogenesis in eukaryotes [03008]; Ribosome biogenesis [03009]	GO:0034511~U3 snoRNA binding	GO:0000447~endonucleolytic cleavage in ITS1 to separate SSU-rRNA from 5.8S rRNA and LSU-rRNA from tricistronic rRNA transcript (SSU-rRNA, 5.8S rRNA, LSU-rRNA);GO:0000472~endonucleolytic cleavage to generate mature 5'-end of SSU-rRNA from (SSU-rRNA, 5.8S rRNA, LSU-rRNA);GO:0000480~endonucleolytic cleavage in 5'-ETS of tricistronic rRNA transcript (SSU-rRNA, 5.8S rRNA, LSU-rRNA)	GO:0032040~small-subunit processome;GO:0034388~Pwp2p-containing subcomplex of 90S preribosome	protein_coding
B9J08_003932	SRT1	-1.11598	0.461379	2.55713	DOWN	Alkyl transferase (EC 2.5.1.-)	Terpenoid backbone biosynthesis [00900]; Prenyltransferases [01006]	GO:0016765~transferase activity, transferring alkyl or aryl (other than methyl) groups	NA	NA	protein_coding
B9J08_002938	NA	-1.11394	0.462031	6.12573	DOWN	Uncharacterized protein	NA	NA	NA	GO:0016021~integral component of membrane	protein_coding
B9J08_001154	NA	-1.10694	0.464279	1.33754	DOWN	NA	NA	NA	NA	NA	NA
B9J08_002306	TMA16	-1.10444	0.465084	3.43295	DOWN	Uncharacterized protein	Ribosome biogenesis [03009]	NA	NA	NA	protein_coding
B9J08_004513	FCY24	-1.10269	0.465646	5.86209	DOWN	Ncs1 nucleoside transporter	NA	GO:0031924~vitamin B6 transporter activity	NA	GO:0005886~plasma membrane;GO:0016021~integral component of membrane	protein_coding
B9J08_002616	YGL138C	-1.10266	0.465658	0.968586	DOWN	Uncharacterized protein	NA	NA	NA	NA	protein_coding
B9J08_005064	CFL4	-1.10144	0.46605	6.03511	DOWN	Uncharacterized protein	NA	GO:0016491~oxidoreductase activity	GO:0006811~ion transport	GO:0016021~integral component of membrane	protein_coding
B9J08_001224	ECM17	-1.09706	0.467467	6.52892	DOWN	Flavodoxin-like domain-containing protein	Sulfur metabolism [00920]	GO:0010181~FMN binding;GO:0016491~oxidoreductase activity;GO:0020037~heme binding;GO:0046872~metal ion binding;GO:0051539~4 iron, 4 sulfur cluster binding	GO:0000103~sulfate assimilation;GO:0070814~hydrogen sulfide biosynthetic process	NA	protein_coding
B9J08_004155	DTD2	-1.09513	0.468093	5.37941	DOWN	D-aminoacyl-tRNA deacylase (EC 3.1.1.96)	Transfer RNA biogenesis [03016]	GO:0000049~tRNA binding;GO:0051500~D-tyrosyl-tRNA(Tyr) deacylase activity;GO:0097358~D-leucyl-tRNA(Leu) deacylase activity	GO:1900829~D-tyrosine catabolic process;GO:1900832~D-leucine catabolic process	GO:0005737~cytoplasm	protein_coding
B9J08_001468	NA	-1.08914	0.470041	5.18905	DOWN	Uncharacterized protein	NA	NA	NA	NA	protein_coding
B9J08_000712	NA	-1.08666	0.470851	3.8268	DOWN	Uncharacterized protein	NA	NA	NA	NA	protein_coding
B9J08_001189	NA	-1.083	0.472046	1.49001	DOWN	Uncharacterized protein	NA	NA	NA	GO:0016021~integral component of membrane	protein_coding
B9J08_004134	SGM1	-1.08202	0.472367	6.31341	DOWN	TMF_TATA_bd domain-containing protein	Membrane trafficking [04131]	NA	NA	GO:0005794~Golgi apparatus	protein_coding
B9J08_003177	DPH1	-1.07943	0.473216	6.23772	DOWN	2-(3-amino-3-carboxypropyl)histidine synthase subunit 1 (EC 2.5.1.108)	PATHWAY: Protein modification; peptidyl-diphthamide biosynthesis. {ECO:0000256|ARBA:ARBA00005156, ECO:0000256|PIRNR:PIRNR004967}.; Translation factors [03012]	GO:0090560~2-(3-amino-3-carboxypropyl)histidine synthase activity	GO:0017183~peptidyl-diphthamide biosynthetic process from peptidyl-histidine	NA	protein_coding
B9J08_001628	NA	-1.07921	0.473287	0.509655	DOWN	NA	NA	NA	NA	NA	NA
B9J08_005214	RSA4	-1.0788	0.473421	5.90833	DOWN	WD_REPEATS_REGION domain-containing protein	Ribosome biogenesis [03009]	NA	NA	GO:0005730~nucleolus	protein_coding
B9J08_003562	NOP13	-1.07378	0.475071	3.28241	DOWN	Uncharacterized protein	NA	GO:0003723~RNA binding	NA	NA	protein_coding
B9J08_005324	RPS0A	-1.07163	0.475781	6.28572	DOWN	40S ribosomal protein S0	Ribosome [03011]; Ribosome [03010]	GO:0003735~structural constituent of ribosome	GO:0000028~ribosomal small subunit assembly;GO:0006412~translation	GO:0022627~cytosolic small ribosomal subunit	protein_coding
B9J08_004664	NA	-1.07123	0.475914	0.247355	DOWN	NA	NA	NA	NA	NA	NA
B9J08_004159	RCN2	-1.07094	0.47601	5.85305	DOWN	Uncharacterized protein	NA	NA	NA	NA	protein_coding
B9J08_000554	RPL25	-1.06944	0.476502	5.797	DOWN	60S ribosomal protein L25	Ribosome [03011]; Ribosome [03010]	GO:0003735~structural constituent of ribosome;GO:0019843~rRNA binding	GO:0006412~translation	GO:0005840~ribosome	protein_coding
B9J08_002309	NA	-1.06925	0.476565	4.72506	DOWN	Uncharacterized protein	NA	NA	NA	NA	protein_coding
B9J08_000102	SSB1	-1.06881	0.476713	5.35244	DOWN	Heat shock protein SSB1	Longevity regulating pathway - multiple species [04213]; Proteasome [03051]; Chaperones and folding catalysts [03110]; Protein phosphatases and associated proteins [01009]; Spliceosome [03040]; Endocytosis [04144]; Ribosome biogenesis [03009]; Membrane trafficking [04131]; Spliceosome [03041]; Protein processing in endoplasmic reticulum [04141]; Exosome [04147]; Mitochondrial biogenesis [03029]	GO:0005524~ATP binding;GO:0016887~ATPase activity	NA	NA	protein_coding
B9J08_003620	DIP2	-1.06869	0.47675	1.88618	DOWN	WD_REPEATS_REGION domain-containing protein	Ribosome biogenesis [03009]; Ribosome biogenesis in eukaryotes [03008]	NA	NA	NA	protein_coding
B9J08_000632	UBI3	-1.06003	0.479621	4.96974	DOWN	Putative UV excision repair protein Rad23 (Ubiquitin) (Ubiquitin-40S_ribosomal_protein_S27a)	Exosome [04147]; Ribosome [03011]; Ubiquitin system [04121]; Ubiquitin mediated proteolysis [04120]; Ribosome [03010]	GO:0003735~structural constituent of ribosome;GO:0046872~metal ion binding	GO:0006412~translation	GO:0005840~ribosome	protein_coding
B9J08_004123	VPS3	-1.05578	0.481037	6.14162	DOWN	CNH domain-containing protein	Autophagy - yeast [04138]; Membrane trafficking [04131]	NA	GO:0016192~vesicle-mediated transport	NA	protein_coding
B9J08_004990	RPS21	-1.05399	0.481634	5.45747	DOWN	40S ribosomal protein S2	Ribosome [03011]; Ribosome [03010]	GO:0003723~RNA binding;GO:0003735~structural constituent of ribosome	GO:0006412~translation	GO:0015935~small ribosomal subunit	protein_coding
B9J08_002604	BFR2	-1.053	0.481966	1.79584	DOWN	Protein BFR2	Ribosome biogenesis [03009]	NA	GO:0000462~maturation of SSU-rRNA from tricistronic rRNA transcript (SSU-rRNA, 5.8S rRNA, LSU-rRNA)	GO:0005730~nucleolus;GO:0032040~small-subunit processome	protein_coding
B9J08_005338	UTP4	-1.0482	0.483573	2.72309	DOWN	WD_REPEATS_REGION domain-containing protein	Ribosome biogenesis in eukaryotes [03008]; Ribosome biogenesis [03009]	NA	NA	NA	protein_coding
B9J08_003607	NA	-1.04764	0.483758	1.43184	DOWN	Uncharacterized protein	NA	NA	NA	NA	protein_coding
B9J08_004138	BNI1	-1.04655	0.484124	5.7488	DOWN	Uncharacterized protein	Mitochondrial biogenesis [03029]; MAPK signaling pathway - yeast [04011]	GO:0003779~actin binding;GO:0031267~small GTPase binding	GO:0030036~actin cytoskeleton organization	NA	protein_coding
B9J08_003640	UTP21	-1.0465	0.484143	1.82647	DOWN	WD_REPEATS_REGION domain-containing protein	Ribosome biogenesis in eukaryotes [03008]; Ribosome biogenesis [03009]	NA	GO:0006364~rRNA processing	GO:0032040~small-subunit processome;GO:0034388~Pwp2p-containing subcomplex of 90S preribosome	protein_coding
B9J08_000705	RLI1	-1.04526	0.484557	4.98955	DOWN	Uncharacterized protein	Ribosome biogenesis [03009]	GO:0005506~iron ion binding;GO:0005524~ATP binding;GO:0042626~ATPase activity, coupled to transmembrane movement of substances	GO:0000054~ribosomal subunit export from nucleus;GO:0006413~translational initiation;GO:0006415~translational termination;GO:0032790~ribosome disassembly;GO:0042273~ribosomal large subunit biogenesis;GO:0045727~positive regulation of translation	GO:0005634~nucleus;GO:0005852~eukaryotic translation initiation factor 3 complex	protein_coding
B9J08_004322	HAS1	-1.04496	0.484657	1.84486	DOWN	Uncharacterized protein	Ribosome biogenesis [03009]; Spliceosome [03041]	GO:0003723~RNA binding;GO:0003724~RNA helicase activity;GO:0005524~ATP binding;GO:0008186~RNA-dependent ATPase activity;GO:0016787~hydrolase activity;GO:0042802~identical protein binding	GO:0000462~maturation of SSU-rRNA from tricistronic rRNA transcript (SSU-rRNA, 5.8S rRNA, LSU-rRNA);GO:0000463~maturation of LSU-rRNA from tricistronic rRNA transcript (SSU-rRNA, 5.8S rRNA, LSU-rRNA);GO:1990417~snoRNA release from pre-rRNA	GO:0005635~nuclear envelope;GO:0005730~nucleolus;GO:0030687~preribosome, large subunit precursor	protein_coding
B9J08_000372	AMA1	-1.04362	0.485109	0.550678	DOWN	Uncharacterized protein	Ubiquitin system [04121]; Meiosis - yeast [04113]	NA	NA	NA	protein_coding
B9J08_004434	RPL8B	-1.04317	0.485259	6.12281	DOWN	60S ribosomal protein L8	Ribosome [03010]; Ribosome biogenesis [03009]; Ribosome [03011]	GO:0003723~RNA binding	GO:0042254~ribosome biogenesis	GO:0022625~cytosolic large ribosomal subunit	protein_coding
B9J08_005458	ASC1	-1.04217	0.485598	5.79634	DOWN	WD_REPEATS_REGION domain-containing protein	Messenger RNA biogenesis [03019]; Exosome [04147]	GO:0001965~G-protein alpha-subunit binding;GO:0005092~GDP-dissociation inhibitor activity;GO:0043022~ribosome binding	GO:0001403~invasive growth in response to glucose limitation;GO:0001934~positive regulation of protein phosphorylation;GO:0007186~G-protein coupled receptor signaling pathway;GO:0008104~protein localization;GO:0010389~regulation of G2/M transition of mitotic cell cycle;GO:0031139~positive regulation of conjugation with cellular fusion;GO:0032995~regulation of fungal-type cell wall biogenesis;GO:0…	GO:0016021~integral component of membrane;GO:0022627~cytosolic small ribosomal subunit	protein_coding
B9J08_004114	SPS19	-1.03534	0.4879	2.15005	DOWN	Diacetyl reductase	NA	GO:0016491~oxidoreductase activity	NA	NA	protein_coding
B9J08_004312	NA	-1.03446	0.4882	0.0858665	DOWN	Uncharacterized protein	NA	NA	NA	NA	tRNA
B9J08_005475	NA	-1.03446	0.4882	0.0858665	DOWN	YCII domain-containing protein	NA	NA	NA	NA	tRNA
B9J08_000064	RPL11	-1.03265	0.488813	5.56147	DOWN	60S ribosomal protein L11-A	Ribosome [03010]; Ribosome [03011]	GO:0003735~structural constituent of ribosome	GO:0006412~translation	GO:0005840~ribosome	protein_coding
B9J08_004118	YDR338C	-1.03249	0.488867	4.51407	DOWN	Uncharacterized protein	Transporters [02000]	GO:0015297~antiporter activity;GO:0042910~xenobiotic transporter activity	NA	GO:0016021~integral component of membrane	protein_coding
B9J08_002937	BUB3	-1.03238	0.488903	5.32707	DOWN	Uncharacterized protein	Spliceosome [03041]; Chromosome and associated proteins [03036]; Cell cycle - yeast [04111]	NA	NA	NA	protein_coding
B9J08_004574	RPL7A	-1.03198	0.489037	5.77098	DOWN	60S ribosomal protein L7	Ribosome [03010]; Ribosome [03011]	GO:0003735~structural constituent of ribosome	GO:0000463~maturation of LSU-rRNA from tricistronic rRNA transcript (SSU-rRNA, 5.8S rRNA, LSU-rRNA)	GO:0022625~cytosolic large ribosomal subunit	protein_coding
B9J08_000107	RPS20	-1.02888	0.490092	5.09207	DOWN	40S ribosomal protein S20	Ribosome [03010]; Ribosome [03011]	GO:0003723~RNA binding;GO:0003735~structural constituent of ribosome	GO:0006412~translation	GO:0015935~small ribosomal subunit	protein_coding
B9J08_000185	RPS7A	-1.02878	0.490125	5.84791	DOWN	40S ribosomal protein S7	Ribosome [03011]; Ribosome [03010]	GO:0003735~structural constituent of ribosome	GO:0006412~translation	GO:0005840~ribosome	protein_coding
B9J08_002316	TRM8	-1.02133	0.492661	2.61961	DOWN	tRNA (guanine-N(7)-)-methyltransferase (EC 2.1.1.33) (Transfer RNA methyltransferase 8) (tRNA (guanine(46)-N(7))-methyltransferase) (tRNA(m7G46)-methyltransferase)	PATHWAY: tRNA modification; N(7)-methylguanine-tRNA biosynthesis. {ECO:0000256|HAMAP-Rule:MF_03055}.; Transfer RNA biogenesis [03016]	GO:0000049~tRNA binding;GO:0008176~tRNA (guanine-N7-)-methyltransferase activity	NA	GO:0005634~nucleus	protein_coding
B9J08_005534	NA	-1.01756	0.49395	4.80095	DOWN	Uncharacterized protein	NA	NA	NA	NA	protein_coding
B9J08_002694	PET18	-1.01616	0.494432	5.25408	DOWN	Uncharacterized protein	NA	NA	GO:0006772~thiamine metabolic process	GO:0005829~cytosol	protein_coding
B9J08_002508	DIM1	-1.01459	0.494968	1.64637	DOWN	rRNA adenine N(6)-methyltransferase (EC 2.1.1.-)	Ribosome biogenesis [03009]	GO:0003723~RNA binding;GO:0052909~18S rRNA (adenine(1779)-N(6)/adenine(1780)-N(6))-dimethyltransferase activity	NA	NA	protein_coding
B9J08_004970	KIP3	-1.01024	0.496464	2.02676	DOWN	Kinesin-like protein	Cytoskeleton proteins [04812]	GO:0005524~ATP binding;GO:0008017~microtubule binding	GO:0007018~microtubule-based movement	GO:0005874~microtubule	protein_coding
B9J08_003582	RPS4A	-1.00766	0.497351	5.63867	DOWN	40S ribosomal protein S4	Ribosome [03010]; Ribosome [03011]	GO:0003735~structural constituent of ribosome;GO:0019843~rRNA binding	GO:0006412~translation	GO:0005840~ribosome	protein_coding
B9J08_000727	RPL36A	-1.00656	0.497732	5.46643	DOWN	60S_ribosomal_protein_L36	Ribosome [03011]; Ribosome [03010]	GO:0003735~structural constituent of ribosome	GO:0006412~translation	GO:0005840~ribosome	protein_coding
B9J08_005365	NOP2	-1.00577	0.498006	1.31081	DOWN	Ribosomal RNA small subunit methyltransferase B	Ribosome biogenesis [03009]	GO:0003723~RNA binding;GO:0008757~S-adenosylmethionine-dependent methyltransferase activity	GO:0001510~RNA methylation;GO:0006396~RNA processing;GO:0042254~ribosome biogenesis	GO:0005730~nucleolus	protein_coding
B9J08_002813	CEF3	-1.00435	0.498496	4.84001	DOWN	Elongation factor 3	PATHWAY: Protein biosynthesis; polypeptide chain elongation. {ECO:0000256|ARBA:ARBA00004815}.; Translation factors [03012]	GO:0003746~translation elongation factor activity;GO:0005524~ATP binding;GO:0042626~ATPase activity, coupled to transmembrane movement of substances	NA	NA	protein_coding
B9J08_003176	SHQ1	-1.00294	0.498983	4.36768	DOWN	CS domain-containing protein	Ribosome biogenesis [03009]	GO:0051082~unfolded protein binding	GO:0000493~box H/ACA snoRNP assembly	GO:0005654~nucleoplasm;GO:0005829~cytosol	protein_coding
B9J08_001678	NA	-1.00075	0.499739	5.72475	DOWN	NDC10_II domain-containing protein	NA	NA	NA	NA	protein_coding

## Sheet: Up regulated genes_F3.1
Gene_ID	Gene Name	log2FoldChange	FoldChange	FDR	Regulation	Protein names	Pathway	Molecular Function	Biological Process	Cellular Component
B9J08_000167	NA	4.05571	16.6299	1.80126	UP	NA	NA	NA	NA	NA
B9J08_003472	NA	3.54914	11.7057	1.20411	UP	NA	NA	NA	NA	NA
B9J08_002250	HGT12	2.94348	7.69264	23.2868	UP	Hypothetical_protein (MFS transporter)	Meiosis - yeast [04113]; Transporters [02000]	GO:0022857~transmembrane transporter activity	NA	GO:0016021~integral component of membrane
B9J08_003910	PIR1	2.79118	6.92198	21.8572	UP	Uncharacterized protein	NA	GO:0005199~structural constituent of cell wall	NA	GO:0005618~cell wall
B9J08_001990	NA	2.77399	6.83999	0.815441	UP	NA	NA	NA	NA	NA
B9J08_001326	NA	2.76745	6.80902	0.815237	UP	NA	NA	NA	NA	NA
B9J08_004995	NA	2.69259	6.46474	1.71027	UP	NA	NA	NA	NA	NA
B9J08_003223	NA	2.65115	6.28169	9.50526	UP	Hypothetical_protein	NA	NA	NA	NA
B9J08_002735	NA	2.51274	5.70705	12.5528	UP	Uncharacterized protein	NA	NA	NA	NA
B9J08_000439	NA	2.49287	5.62898	1.43861	UP	Uncharacterized protein	NA	NA	NA	NA
B9J08_004878	MEP2	2.46303	5.51374	5.43584	UP	Ammonium transporter	Transporters [02000]	GO:0008519~ammonium transmembrane transporter activity	NA	GO:0016021~integral component of membrane
B9J08_001339	NA	2.36306	5.1446	17.9051	UP	Hypothetical_protein	NA	NA	NA	NA
B9J08_004312	NA	2.35719	5.1237	0.838627	UP	Uncharacterized protein	NA	NA	NA	NA
B9J08_004828	GRP2	2.35663	5.12174	0.396592	UP	Epimerase domain-containing protein	MAPK signaling pathway - yeast [04011]; Propanoate metabolism [00640]; Pyruvate metabolism [00620]	GO:0003824~catalytic activity	NA	NA
B9J08_000422	CLN3	2.29735	4.91553	15.095	UP	Cyclin N-terminal domain-containing protein	Cell cycle - yeast [04111]; Meiosis - yeast [04113]	NA	NA	NA
B9J08_005545	RBT5	2.25704	4.78011	16.0521	UP	CFEM domain-containing protein	Glycosylphosphatidylinositol (GPI)-anchored proteins [00537]	NA	NA	NA
B9J08_004770	NA	2.22649	4.67995	15.4838	UP	ENTH domain-containing protein	NA	NA	NA	NA
B9J08_005063	NA	2.15944	4.46741	13.0767	UP	Uncharacterized protein	NA	NA	NA	NA
B9J08_001794	NA	2.09745	4.27953	0.974377	UP	Uncharacterized protein (Fragment)	NA	NA	NA	NA
B9J08_002734	OP4	2.08721	4.24925	5.89051	UP	Uncharacterized protein	NA	NA	NA	NA
B9J08_004994	NA	2.04646	4.1309	0.249374	UP	NA	NA	NA	NA	NA
B9J08_005276	NA	2.04646	4.1309	0.249374	UP	NA	NA	NA	NA	NA
B9J08_001983	NA	2.04118	4.11583	1.64437	UP	NA	NA	NA	NA	NA
B9J08_000221	NA	2.02318	4.06478	6.18581	UP	Uncharacterized protein	NA	NA	NA	NA
B9J08_003863	DAG7	1.99861	3.99615	13.2554	UP	DPBB_1 domain-containing protein	NA	NA	NA	NA
B9J08_004825	PIC2	1.99137	3.97613	13.9066	UP	Uncharacterized protein	Transporters [02000]; Exosome [04147]	GO:0005315~inorganic phosphate transmembrane transporter activity	GO:1990547~mitochondrial phosphate ion transmembrane transport	GO:0016021~integral component of membrane
B9J08_004468	FRP1	1.98386	3.95551	12.8757	UP	Ferric nadh nadph oxidase transmembrane component (5 domains)	NA	GO:0016491~oxidoreductase activity	GO:0006811~ion transport	GO:0016021~integral component of membrane
B9J08_004015	GCA1	1.97529	3.93207	11.1979	UP	Alpha-glucosidase	Starch and sucrose metabolism [00500]; Galactose metabolism [00052]	GO:0004553~hydrolase activity, hydrolyzing O-glycosyl compounds;GO:0030246~carbohydrate binding	GO:0005975~carbohydrate metabolic process	NA
B9J08_003160	NA	1.96458	3.90299	1.17931	UP	NA	NA	NA	NA	NA
B9J08_000995	SUL2	1.93628	3.82717	8.29842	UP	STAS domain-containing protein	Transporters [02000]	GO:0008271~secondary active sulfate transmembrane transporter activity	NA	GO:0016021~integral component of membrane
B9J08_000918	PHR1	1.92174	3.7888	10.4562	UP	1,3-beta-glucanosyltransferase (EC 2.4.1.-)	Chromosome and associated proteins [03036]; Glycosyltransferases [01003]; Glycosylphosphatidylinositol (GPI)-anchored proteins [00537]	GO:0042124~1,3-beta-glucanosyltransferase activity	GO:0000902~cell morphogenesis;GO:0000917~barrier septum assembly;GO:0007163~establishment or maintenance of cell polarity;GO:0071940~fungal-type cell wall assembly;GO:0071970~fungal-type cell wall (1->3)-beta-D-glucan biosynthetic process	GO:0000936~primary cell septum;GO:0005886~plasma membrane;GO:0031225~anchored component of membrane;GO:0035840~old growing cell tip;GO:0035841~new growing cell tip;GO:0043188~cell septum edging
B9J08_005492	QDR1	1.89257	3.71296	3.81229	UP	MFS domain-containing protein	NA	GO:0022857~transmembrane transporter activity	NA	GO:0016021~integral component of membrane
B9J08_000313	HRQ2	1.8739	3.66521	2.39426	UP	Uncharacterized protein	NA	NA	NA	GO:0016021~integral component of membrane
B9J08_002168	MAL31	1.8563	3.62077	9.65128	UP	MFS domain-containing protein	Transporters [02000]	GO:0022857~transmembrane transporter activity	NA	GO:0016021~integral component of membrane
B9J08_000849	ASR2	1.83741	3.57367	10.9466	UP	Uncharacterized protein	NA	NA	NA	NA
B9J08_000440	AGA1	1.83247	3.56147	10.4912	UP	Uncharacterized protein	NA	NA	NA	NA
B9J08_002524	GAT1	1.82857	3.55186	2.9953	UP	GATA-type domain-containing protein	Transcription factors [03000]	GO:0003700~sequence-specific DNA binding transcription factor activity;GO:0008270~zinc ion binding;GO:0043565~sequence-specific DNA binding	GO:0006357~regulation of transcription from RNA polymerase II promoter	GO:0005634~nucleus
B9J08_005572	TNA1	1.80974	3.50579	1.22418	UP	MFS domain-containing protein	NA	GO:0022857~transmembrane transporter activity	NA	GO:0016021~integral component of membrane
B9J08_005576	NA	1.80139	3.48557	1.6998	UP	Uncharacterized protein	NA	NA	NA	NA
B9J08_000763	NA	1.79748	3.47613	1.25251	UP	NA	NA	NA	NA	NA
B9J08_004656	NA	1.79234	3.46376	10.945	UP	Uncharacterized protein	Fatty acid degradation [00071]; Valine, leucine and isoleucine degradation [00280]	GO:0016627~oxidoreductase activity, acting on the CH-CH group of donors;GO:0050660~flavin adenine dinucleotide binding	NA	NA
B9J08_003614	ADH2	1.78507	3.44635	8.85761	UP	Alcohol dehydrogenase 2	Pyruvate metabolism [00620]; Glycolysis / Gluconeogenesis [00010]; Fatty acid degradation [00071]; Tyrosine metabolism [00350]	GO:0008270~zinc ion binding;GO:0016491~oxidoreductase activity	NA	NA
B9J08_002864	NGT1	1.77754	3.42841	9.54269	UP	Uncharacterized protein	NA	NA	NA	GO:0016021~integral component of membrane
B9J08_004449	YOR389W	1.76671	3.40278	10.8318	UP	Uncharacterized protein	NA	NA	NA	NA
B9J08_002226	CSO99	1.76363	3.39551	9.21482	UP	Uncharacterized protein	NA	NA	NA	NA
B9J08_003911	SAP9	1.7598	3.38652	2.38723	UP	Peptidase A1 domain-containing protein	NA	GO:0004190~aspartic-type endopeptidase activity	NA	NA
B9J08_000479	CDR4	1.75614	3.37793	9.60067	UP	Uncharacterized protein	ABC transporters [02010]; Transporters [02000]	GO:0005524~ATP binding;GO:0042626~ATPase activity, coupled to transmembrane movement of substances	NA	GO:0016021~integral component of membrane
B9J08_005308	ERG5	1.74834	3.35971	6.58291	UP	Uncharacterized protein	NA	GO:0004497~monooxygenase activity;GO:0005506~iron ion binding;GO:0016705~oxidoreductase activity, acting on paired donors, with incorporation or reduction of molecular oxygen;GO:0020037~heme binding	NA	GO:0016021~integral component of membrane
B9J08_003043	NA	1.74083	3.34227	0.831526	UP	NA	NA	NA	NA	NA
B9J08_000438	PGA30	1.71586	3.28491	8.95225	UP	Uncharacterized protein	NA	NA	NA	NA
B9J08_002646	HXT5	1.69966	3.24824	9.94904	UP	MFS domain-containing protein	NA	GO:0022857~transmembrane transporter activity	NA	GO:0016021~integral component of membrane
B9J08_000244	YDL057W	1.69423	3.23604	9.81257	UP	Uncharacterized protein	NA	GO:0004721~phosphoprotein phosphatase activity	NA	NA
B9J08_004064	GTT11	1.68384	3.21283	2.19316	UP	Uncharacterized protein	Glutathione metabolism [00480]; Transporters [02000]	NA	GO:0006749~glutathione metabolic process	NA
B9J08_005360	CAN2	1.67954	3.20326	9.71972	UP	AA_permease domain-containing protein	Transporters [02000]	NA	GO:0006865~amino acid transport;GO:0055085~transmembrane transport	GO:0016021~integral component of membrane
B9J08_004882	AMD2	1.67596	3.19531	1.11711	UP	Amidase domain-containing protein	Tryptophan metabolism [00380]; Phenylalanine metabolism [00360]; Arginine and proline metabolism [00330]	NA	NA	NA
B9J08_004900	CSR1	1.67522	3.19368	9.73406	UP	CRAL-TRIO domain-containing protein	NA	NA	NA	NA
B9J08_005583	ECM21	1.67401	3.19101	0.87874	UP	Arrestin_C domain-containing protein	Membrane trafficking [04131]	NA	NA	NA
B9J08_001985	NA	1.67157	3.18561	9.60788	UP	Beta-glucosidase (EC 3.2.1.21)	Cyanoamino acid metabolism [00460]; Starch and sucrose metabolism [00500]	GO:0008422~beta-glucosidase activity	GO:0005975~carbohydrate metabolic process	NA
B9J08_000455	NA	1.65987	3.15988	0.620805	UP	NA	NA	NA	NA	NA
B9J08_002781	FAA21	1.62756	3.0899	8.86365	UP	AMP-binding domain-containing protein	Fatty acid biosynthesis [00061]; Peroxisome [04146]; Lipid biosynthesis proteins [01004]; Fatty acid degradation [00071]; Exosome [04147]	NA	NA	NA
B9J08_001490	NA	1.62399	3.08227	0.796975	UP	Uncharacterized protein	NA	NA	NA	NA
B9J08_002266	TRY4	1.62284	3.07981	6.80341	UP	Uncharacterized protein	NA	NA	NA	NA
B9J08_001383	AMS1	1.61644	3.06618	9.79597	UP	Alpha-mannosidase (EC 3.2.1.24)	Membrane trafficking [04131]; Other glycan degradation [00511]	GO:0004559~alpha-mannosidase activity;GO:0030246~carbohydrate binding;GO:0046872~metal ion binding	GO:0009313~oligosaccharide catabolic process;GO:0019309~mannose catabolic process	GO:0000329~fungal-type vacuole membrane;GO:0034270~CVT complex
B9J08_005168	VBA5	1.61547	3.06411	9.21053	UP	MFS domain-containing protein	NA	GO:0022857~transmembrane transporter activity	NA	GO:0016021~integral component of membrane
B9J08_005422	PPS1	1.59935	3.03006	7.83599	UP	Protein-tyrosine-phosphatase (EC 3.1.3.48)	Protein phosphatases and associated proteins [01009]	GO:0004725~protein tyrosine phosphatase activity;GO:0008138~protein tyrosine/serine/threonine phosphatase activity	NA	NA
B9J08_002668	ALK2	1.58948	3.0094	9.10622	UP	Cytochrome p450 52a12	NA	GO:0005506~iron ion binding;GO:0016712~oxidoreductase activity, acting on paired donors, with incorporation or reduction of molecular oxygen, reduced flavin or flavoprotein as one donor, and incorporation of one atom of oxygen;GO:0020037~heme binding	NA	NA
B9J08_003120	SCW11	1.58494	2.99995	6.50831	UP	Family 17 glucosidase scw11 (Soluble cell wall protein 11)	NA	NA	NA	GO:0009277~fungal-type cell wall
B9J08_004572	PRC3	1.57243	2.97405	9.3427	UP	Carboxypeptidase (EC 3.4.16.-)	Exosome [04147]; Chaperones and folding catalysts [03110]; Peptidases and inhibitors [01002]; Membrane trafficking [04131]	GO:0004185~serine-type carboxypeptidase activity	GO:0016236~macroautophagy;GO:0031638~zymogen activation;GO:0046938~phytochelatin biosynthetic process	GO:0000328~fungal-type vacuole lumen
B9J08_005544	SEC26	1.57169	2.97252	0.0977953	UP	Coatomer subunit beta (Fragment)	Membrane trafficking [04131]; Exosome [04147]	NA	GO:0006886~intracellular protein transport;GO:0016192~vesicle-mediated transport	GO:0030117~membrane coat
B9J08_000919	PGA43	1.56581	2.96043	1.74989	UP	Uncharacterized protein	NA	NA	NA	NA
B9J08_004496	YPR127W	1.51955	2.86702	7.98602	UP	Aldo_ket_red domain-containing protein	Vitamin B6 metabolism [00750]	GO:0047834~D-threo-aldose 1-dehydrogenase activity	NA	NA
B9J08_004681	YDL114W	1.5142	2.8564	0.393472	UP	Uncharacterized protein	NA	GO:0016491~oxidoreductase activity	NA	NA
B9J08_001241	AVT4	1.51271	2.85346	7.56702	UP	Aa_trans domain-containing protein	Autophagy - yeast [04138]; Transporters [02000]; Membrane trafficking [04131]	GO:0005302~L-tyrosine transmembrane transporter activity;GO:0015186~L-glutamine transmembrane transporter activity;GO:0015188~L-isoleucine transmembrane transporter activity	GO:0032974~amino acid transmembrane export from vacuole	GO:0000329~fungal-type vacuole membrane;GO:0016021~integral component of membrane
B9J08_000164	CDR1	1.50697	2.84212	7.50051	UP	Uncharacterized protein	ABC transporters [02010]; Transporters [02000]	GO:0005524~ATP binding;GO:0042626~ATPase activity, coupled to transmembrane movement of substances	NA	GO:0016021~integral component of membrane
B9J08_001830	PGA45	1.49731	2.82316	5.37831	UP	Uncharacterized protein	NA	NA	NA	NA
B9J08_000368	FLR1	1.49581	2.82022	5.20765	UP	MFS domain-containing protein	NA	GO:0022857~transmembrane transporter activity	NA	GO:0016021~integral component of membrane
B9J08_002632	GFA1	1.48753	2.80409	6.51488	UP	D-fructose-6-phosphate amidotransferase (EC 2.6.1.16) (Hexosephosphate aminotransferase)	PATHWAY: Nucleotide-sugar biosynthesis; UDP-N-acetyl-alpha-D-glucosamine biosynthesis; alpha-D-glucosamine 6-phosphate from D-fructose 6-phosphate: step 1/1. {ECO:0000256|ARBA:ARBA00004775}.; Alanine, aspartate and glutamate metabolism [00250]; Peptidases and inhibitors [01002]; Amino sugar and nucleotide sugar metabolism [00520]	GO:0004360~glutamine-fructose-6-phosphate transaminase (isomerizing) activity;GO:0097367~carbohydrate derivative binding	GO:0006048~UDP-N-acetylglucosamine biosynthetic process;GO:0006541~glutamine metabolic process	NA
B9J08_003929	NA	1.47753	2.78471	0.942375	UP	Uncharacterized protein	NA	NA	NA	NA
B9J08_002108	FTR1	1.4755	2.78081	6.64989	UP	Hypothetical_protein (Putative high-affinity Fe2+/Pb2+ permease)	Transporters [02000]	GO:0005381~iron ion transmembrane transporter activity	NA	GO:0033573~high-affinity iron permease complex
B9J08_001977	FMP42	1.46513	2.76089	7.83201	UP	Uncharacterized protein	NA	NA	NA	GO:0016021~integral component of membrane
B9J08_003437	PRX1	1.46373	2.7582	6.77354	UP	Thioredoxin domain-containing protein	Glutathione metabolism [00480]	GO:0004601~peroxidase activity;GO:0051920~peroxiredoxin activity	NA	NA
B9J08_004606	LPL1	1.45312	2.73799	5.91366	UP	DUF676 domain-containing protein	NA	NA	GO:0016042~lipid catabolic process	GO:0016021~integral component of membrane
B9J08_000005	NA	1.45299	2.73775	5.11358	UP	Uncharacterized protein	NA	NA	NA	NA
B9J08_002443	AGP1	1.44191	2.71681	5.8092	UP	AA_permease domain-containing protein	Transporters [02000]	NA	GO:0006865~amino acid transport;GO:0055085~transmembrane transport	GO:0016021~integral component of membrane
B9J08_003550	YWP1	1.412	2.66105	5.55244	UP	Uncharacterized protein	NA	NA	NA	NA
B9J08_003231	CTN1	1.40654	2.651	7.08567	UP	Carn_acyltransf domain-containing protein	Peroxisome [04146]	GO:0016746~transferase activity, transferring acyl groups	GO:0009437~carnitine metabolic process	GO:0005739~mitochondrion
B9J08_004823	CYB5	1.39462	2.62919	2.21906	UP	Cytochrome b5 heme-binding domain-containing protein	Energy metabolism[99982]	NA	NA	GO:0016021~integral component of membrane
B9J08_004561	GLN1	1.39026	2.62126	7.51665	UP	Glutamine synthetase (EC 6.3.1.2)	Glyoxylate and dicarboxylate metabolism [00630]; Alanine, aspartate and glutamate metabolism [00250]; Arginine biosynthesis [00220]; Nitrogen metabolism [00910]; Exosome [04147]	GO:0004356~glutamate-ammonia ligase activity;GO:0005524~ATP binding	GO:0006542~glutamine biosynthetic process	NA
B9J08_001533	ALD5	1.3875	2.61625	7.63462	UP	Aldedh domain-containing protein	Pantothenate and CoA biosynthesis [00770]; Valine, leucine and isoleucine degradation [00280]; beta-Alanine metabolism [00410]; Arginine and proline metabolism [00330]; Tryptophan metabolism [00380]; Ascorbate and aldarate metabolism [00053]; Glycerolipid metabolism [00561]; Pyruvate metabolism [00620]; Glycolysis / Gluconeogenesis [00010]; Histidine metabolism [00340]; Fatty acid degradation [00…	GO:0016620~oxidoreductase activity, acting on the aldehyde or oxo group of donors, NAD or NADP as acceptor	NA	NA
B9J08_001548	SIT1	1.37928	2.60139	0.391105	UP	Uncharacterized protein	Transporters [02000]	NA	NA	GO:0016021~integral component of membrane
B9J08_004898	ESBP6	1.37855	2.60007	6.82292	UP	Uncharacterized protein	NA	GO:0022857~transmembrane transporter activity	NA	GO:0016021~integral component of membrane
B9J08_004448	TNA1	1.37755	2.59826	6.06406	UP	Uncharacterized protein	NA	GO:0022857~transmembrane transporter activity	NA	GO:0016021~integral component of membrane
B9J08_003998	ACS1	1.37728	2.59778	4.95952	UP	Acetyl-coenzyme A synthetase (EC 6.2.1.1)	Glyoxylate and dicarboxylate metabolism [00630]; Lipid biosynthesis proteins [01004]; Methane metabolism [00680]; Pyruvate metabolism [00620]; Glycolysis / Gluconeogenesis [00010]; Propanoate metabolism [00640]	GO:0003987~acetate-CoA ligase activity;GO:0005524~ATP binding;GO:0016208~AMP binding	GO:0019427~acetyl-CoA biosynthetic process from acetate	NA
B9J08_003025	NA	1.37437	2.59254	2.87636	UP	Uncharacterized protein	NA	NA	NA	NA
B9J08_002262	KRE6	1.37368	2.59131	6.24113	UP	GH16 domain-containing protein	Membrane trafficking [04131]	GO:0004553~hydrolase activity, hydrolyzing O-glycosyl compounds	GO:0005975~carbohydrate metabolic process	GO:0016021~integral component of membrane
B9J08_001733	SPS19	1.37359	2.59115	5.74312	UP	Hypothetical_protein	NA	GO:0016491~oxidoreductase activity	NA	NA
B9J08_003514	MET15	1.36405	2.57408	7.02584	UP	Protein MET17	Sulfur metabolism [00920]; Cysteine and methionine metabolism [00270]	GO:0016765~transferase activity, transferring alkyl or aryl (other than methyl) groups;GO:0030170~pyridoxal phosphate binding	GO:0019346~transsulfuration	NA
B9J08_000564	NA	1.36086	2.56838	0.15984	UP	NA	NA	NA	NA	NA
B9J08_001362	AGP3	1.3599	2.56668	6.78014	UP	AA_permease domain-containing protein	Transporters [02000]	NA	GO:0055085~transmembrane transport	GO:0016021~integral component of membrane
B9J08_005547	NA	1.35776	2.56287	3.46441	UP	Uncharacterized protein	NA	NA	NA	GO:0016021~integral component of membrane
B9J08_002762	INO1	1.34828	2.54609	6.63578	UP	Inositol-3-phosphate synthase (EC 5.5.1.4)	PATHWAY: Polyol metabolism; myo-inositol biosynthesis; myo-inositol from D-glucose 6-phosphate: step 1/2. {ECO:0000256|ARBA:ARBA00005117}.; Inositol phosphate metabolism [00562]	GO:0004512~inositol-3-phosphate synthase activity	GO:0006021~inositol biosynthetic process;GO:0008654~phospholipid biosynthetic process	NA
B9J08_001984	HXT10	1.34828	2.54608	2.55148	UP	Uncharacterized protein	NA	GO:0022857~transmembrane transporter activity	NA	GO:0016021~integral component of membrane
B9J08_004842	RTS3	1.32951	2.51317	3.81445	UP	Uncharacterized protein	NA	NA	NA	NA
B9J08_002613	INO2	1.32662	2.50814	6.02527	UP	Uncharacterized protein	NA	NA	NA	NA
B9J08_003064	NA	1.32044	2.49742	0.692685	UP	NA	NA	NA	NA	NA
B9J08_002866	NA	1.31881	2.4946	0.59747	UP	NA	NA	NA	NA	NA
B9J08_002531	MET15	1.3186	2.49424	3.16769	UP	TP_methylase domain-containing protein	Porphyrin and chlorophyll metabolism [00860]	GO:0004851~uroporphyrin-III C-methyltransferase activity	GO:0000103~sulfate assimilation;GO:0019354~siroheme biosynthetic process;GO:0032259~methylation	NA
B9J08_003015	LPX1	1.31786	2.49295	5.59915	UP	AB hydrolase-1 domain-containing protein	NA	NA	NA	NA
B9J08_005173	NA	1.30633	2.47312	0.635995	UP	Uncharacterized protein	NA	NA	NA	NA
B9J08_000369	NA	1.3058	2.4722	6.38406	UP	Uncharacterized protein	NA	NA	NA	GO:0016021~integral component of membrane
B9J08_002652	CIT1	1.30375	2.4687	4.96222	UP	Citrate synthase	Citrate cycle (TCA cycle) [00020]; Glyoxylate and dicarboxylate metabolism [00630]	GO:0004108~citrate (Si)-synthase activity	GO:0006101~citrate metabolic process	NA
B9J08_001327	NA	1.30271	2.46693	0.275474	UP	NA	NA	NA	NA	NA
B9J08_001073	GCV1	1.30044	2.46304	7.12078	UP	Aminomethyltransferase (EC 2.1.2.10) (Glycine cleavage system T protein)	Glycine, serine and threonine metabolism [00260]; Glyoxylate and dicarboxylate metabolism [00630]; One carbon pool by folate [00670]	GO:0004047~aminomethyltransferase activity;GO:0004375~glycine dehydrogenase (decarboxylating) activity;GO:0008483~transaminase activity	GO:0006546~glycine catabolic process;GO:0006730~one-carbon metabolic process	GO:0005739~mitochondrion
B9J08_004798	ARG3	1.29684	2.4569	1.59231	UP	Ornithine mitochondrial	Arginine biosynthesis [00220]	GO:0004585~ornithine carbamoyltransferase activity;GO:0016597~amino acid binding	GO:0042450~arginine biosynthetic process via ornithine	GO:0005739~mitochondrion
B9J08_001294	AMD2	1.29576	2.45506	3.24865	UP	Amidase domain-containing protein	Tryptophan metabolism [00380]; Phenylalanine metabolism [00360]; Arginine and proline metabolism [00330]	NA	NA	NA
B9J08_003088	ALD5	1.29556	2.45473	4.07544	UP	Uncharacterized protein	Pantothenate and CoA biosynthesis [00770]; Valine, leucine and isoleucine degradation [00280]; beta-Alanine metabolism [00410]; Arginine and proline metabolism [00330]; Tryptophan metabolism [00380]; Ascorbate and aldarate metabolism [00053]; Glycerolipid metabolism [00561]; Pyruvate metabolism [00620]; Glycolysis / Gluconeogenesis [00010]; Histidine metabolism [00340]; Fatty acid degradation [00…	GO:0016620~oxidoreductase activity, acting on the aldehyde or oxo group of donors, NAD or NADP as acceptor	NA	NA
B9J08_002761	CHT3	1.29288	2.45017	5.63905	UP	Chitinase (EC 3.2.1.14)	Amino sugar and nucleotide sugar metabolism [00520]	GO:0004568~chitinase activity	GO:0000272~polysaccharide catabolic process;GO:0006032~chitin catabolic process	NA
B9J08_003955	STP1	1.29241	2.44937	4.76163	UP	C2H2-type domain-containing protein	NA	NA	NA	NA
B9J08_001296	FAS1	1.27612	2.42186	4.53057	UP	Fatty acid synthase subunit beta (EC 2.3.1.86) [Includes: 3-hydroxyacyl-[acyl-carrier-protein] dehydratase (EC 4.2.1.59); Enoyl-[acyl-carrier-protein] reductase [NADH] (EC 1.3.1.9); [Acyl-carrier-protein] acetyltransferase (EC 2.3.1.38); [Acyl-carrier-protein] malonyltransferase (EC 2.3.1.39); S-acyl fatty acid synthase thioesterase (EC 3.1.2.14)]	Lipid biosynthesis proteins [01004]; Fatty acid biosynthesis [00061]	GO:0004313~[acyl-carrier-protein] S-acetyltransferase activity;GO:0004314~[acyl-carrier-protein] S-malonyltransferase activity;GO:0004317~3-hydroxypalmitoyl-[acyl-carrier-protein] dehydratase activity;GO:0004318~enoyl-[acyl-carrier-protein] reductase (NADH) activity;GO:0004320~oleoyl-[acyl-carrier-protein] hydrolase activity;GO:0004321~fatty-acyl-CoA synthase activity;GO:0008659~(3R)-hydroxymyris…	GO:0006633~fatty acid biosynthetic process	GO:0005835~fatty acid synthase complex
B9J08_005292	FGR12	1.26927	2.4104	0.595033	UP	Uncharacterized protein	NA	NA	NA	NA
B9J08_000795	NA	1.26899	2.40993	6.14333	UP	Uncharacterized protein	NA	NA	NA	GO:0016021~integral component of membrane
B9J08_004582	NA	1.26842	2.40898	0.249468	UP	Uncharacterized protein	NA	NA	NA	NA
B9J08_001353	CGR1	1.26744	2.40734	3.18473	UP	rRNA-processing protein	Ribosome biogenesis [03009]	NA	GO:0006364~rRNA processing	GO:0005730~nucleolus
B9J08_002087	YBR287W	1.26262	2.39932	5.67354	UP	Uncharacterized protein	Transporters [02000]	NA	GO:0055085~transmembrane transport	GO:0016021~integral component of membrane
B9J08_001681	ORC3	1.26174	2.39785	3.93555	UP	ORC_WH_C domain-containing protein	Meiosis - yeast [04113]; Chromosome and associated proteins [03036]; Cell cycle - yeast [04111]; DNA replication proteins [03032]	GO:0003677~DNA binding	GO:0006260~DNA replication	GO:0005664~nuclear origin of replication recognition complex
B9J08_004183	NA	1.25861	2.39265	1.36993	UP	MFS domain-containing protein	NA	GO:0022857~transmembrane transporter activity	NA	GO:0016021~integral component of membrane
B9J08_005552	CSR1	1.25441	2.3857	4.57234	UP	CRAL-TRIO domain-containing protein	NA	NA	NA	NA
B9J08_001292	SOD4	1.244	2.36854	3.43715	UP	Sod_Cu domain-containing protein	NA	GO:0046872~metal ion binding	GO:0006801~superoxide metabolic process	NA
B9J08_002469	CPA2	1.2388	2.36003	3.03706	UP	Carbamoyl-phosphate synthase arginine-specific large chain	Pyrimidine metabolism [00240]; Alanine, aspartate and glutamate metabolism [00250]	GO:0005524~ATP binding;GO:0016874~ligase activity;GO:0046872~metal ion binding	GO:0006807~nitrogen compound metabolic process	NA
B9J08_005067	NA	1.23705	2.35716	4.97858	UP	Hydroxyisourate hydrolase (EC 3.5.2.17)	Purine metabolism [00230]; Transporters [02000]	GO:0033971~hydroxyisourate hydrolase activity	GO:0006144~purine nucleobase metabolic process	NA
B9J08_001020	GSL2	1.23493	2.3537	4.8256	UP	1,3-beta-D-glucan-UDP glucosyltransferase (EC 2.4.1.34)	Starch and sucrose metabolism [00500]; MAPK signaling pathway - yeast [04011]; Glycosyltransferases [01003]	GO:0003843~1,3-beta-D-glucan synthase activity	GO:0006075~(1->3)-beta-D-glucan biosynthetic process	GO:0000148~1,3-beta-D-glucan synthase complex;GO:0016021~integral component of membrane
B9J08_001255	MAL2	1.23035	2.34623	5.90785	UP	Aamy domain-containing protein	Starch and sucrose metabolism [00500]; Galactose metabolism [00052]	GO:0003824~catalytic activity	GO:0005975~carbohydrate metabolic process	NA
B9J08_005403	QDR3	1.22965	2.3451	5.25415	UP	MFS domain-containing protein	NA	GO:0022857~transmembrane transporter activity	NA	GO:0016021~integral component of membrane
B9J08_002892	TMT1	1.21927	2.32828	5.39443	UP	Methyltransf_11 domain-containing protein	Enzymes with EC numbers[99980]	GO:0008168~methyltransferase activity	NA	NA
B9J08_004354	NA	1.21372	2.31935	0.160483	UP	Uncharacterized protein	NA	NA	NA	NA
B9J08_002773	NA	1.21271	2.31773	5.408	UP	Uncharacterized protein	NA	NA	NA	GO:0016021~integral component of membrane
B9J08_003373	ANY1	1.20706	2.30867	1.90976	UP	Uncharacterized protein	Transporters [02000]	NA	GO:0042147~retrograde transport, endosome to Golgi;GO:0045332~phospholipid translocation	GO:0005829~cytosol;GO:0010008~endosome membrane;GO:0016021~integral component of membrane;GO:0032588~trans-Golgi network membrane
B9J08_003491	NA	1.20694	2.30847	3.04365	UP	Uncharacterized protein	NA	NA	NA	NA
B9J08_002360	PDI1	1.20611	2.30714	1.77168	UP	Protein disulfide-isomerase domain	Chaperones and folding catalysts [03110]; Membrane trafficking [04131]; Protein processing in endoplasmic reticulum [04141]	GO:0016853~isomerase activity	NA	NA
B9J08_005405	FIG1	1.20342	2.30285	1.06499	UP	Uncharacterized protein	NA	NA	GO:0032220~plasma membrane fusion involved in cytogamy	GO:0016021~integral component of membrane
B9J08_003392	RSB1	1.18836	2.27893	3.95951	UP	Uncharacterized protein	NA	NA	NA	GO:0016021~integral component of membrane
B9J08_003408	NA	1.18813	2.27857	1.47769	UP	Uncharacterized protein	NA	NA	NA	NA
B9J08_000655	NA	1.17898	2.26416	0.405049	UP	Uncharacterized protein (Fragment)	NA	NA	NA	NA
B9J08_002795	FLU1	1.1757	2.25903	4.94291	UP	Hypothetical_protein (Putative drug resistance transporter)	Transporters [02000]	GO:0022857~transmembrane transporter activity	NA	GO:0016021~integral component of membrane
B9J08_005062	AMD2	1.17568	2.259	3.77078	UP	Amidase (EC 3.5.1.4)	Tryptophan metabolism [00380]; Phenylalanine metabolism [00360]; Arginine and proline metabolism [00330]	GO:0004040~amidase activity;GO:0043864~indoleacetamide hydrolase activity	NA	NA
B9J08_002586	NA	1.17122	2.25202	0.68461	UP	NA	NA	NA	NA	NA
B9J08_004963	NA	1.17051	2.25091	1.20956	UP	Uncharacterized protein	Messenger RNA biogenesis [03019]; RNA degradation [03018]	NA	NA	NA
B9J08_001018	ACC1	1.17043	2.25079	4.06213	UP	Biotin carboxylase (EC 6.3.4.14) (EC 6.4.1.2)	PATHWAY: Lipid metabolism. {ECO:0000256|ARBA:ARBA00005189}.; PATHWAY: Lipid metabolism; malonyl-CoA biosynthesis; malonyl-CoA from acetyl-CoA: step 1/1. {ECO:0000256|ARBA:ARBA00004956}.; Fatty acid biosynthesis [00061]; Propanoate metabolism [00640]; Pyruvate metabolism [00620]; Aflatoxin biosynthesis[00254]	GO:0003989~acetyl-CoA carboxylase activity;GO:0004075~biotin carboxylase activity;GO:0005524~ATP binding;GO:0046872~metal ion binding	GO:0006633~fatty acid biosynthetic process;GO:2001295~malonyl-CoA biosynthetic process	NA
B9J08_002298	CAT1	1.1699	2.24995	3.51962	UP	Catalase (EC 1.11.1.6)	Longevity regulating pathway - multiple species [04213]; Tryptophan metabolism [00380]; Glyoxylate and dicarboxylate metabolism [00630]; Peroxisome [04146]; MAPK signaling pathway - yeast [04011]	GO:0004096~catalase activity;GO:0020037~heme binding;GO:0046872~metal ion binding	GO:0006979~response to oxidative stress;GO:0042744~hydrogen peroxide catabolic process	NA
B9J08_000227	YCL012C	1.16717	2.24571	4.47009	UP	Uncharacterized protein	NA	NA	NA	GO:0016021~integral component of membrane
B9J08_000517	FET31	1.16553	2.24316	4.05813	UP	Uncharacterized protein	Transporters [02000]	GO:0004322~ferroxidase activity;GO:0005381~iron ion transmembrane transporter activity;GO:0005507~copper ion binding	GO:0033215~iron assimilation by reduction and transport;GO:0046688~response to copper ion;GO:1901684~arsenate ion transmembrane transport	GO:0033573~high-affinity iron permease complex
B9J08_005105	STE13	1.16193	2.23757	4.88253	UP	Uncharacterized protein	Peptidases and inhibitors [01002]	GO:0004177~aminopeptidase activity;GO:0008236~serine-type peptidase activity	NA	GO:0016021~integral component of membrane
B9J08_003003	NA	1.14836	2.21662	0.772545	UP	Uncharacterized protein	NA	NA	NA	NA
B9J08_004365	SFC1	1.14797	2.21601	4.41677	UP	Succinate/fumarate_mitochondrial_transporter	Transporters [02000]	NA	GO:0055085~transmembrane transport	GO:0005743~mitochondrial inner membrane;GO:0016021~integral component of membrane
B9J08_004804	HPD1	1.14466	2.21094	5.14739	UP	Uncharacterized protein	Valine, leucine and isoleucine degradation [00280]; Propanoate metabolism [00640]; beta-Alanine metabolism [00410]	GO:0016491~oxidoreductase activity;GO:0050661~NADP binding;GO:0051287~NAD binding	NA	NA
B9J08_003793	CPY1	1.143	2.2084	4.66361	UP	Carboxypeptidase (EC 3.4.16.-)	Exosome [04147]; Chaperones and folding catalysts [03110]; Peptidases and inhibitors [01002]; Membrane trafficking [04131]	GO:0004185~serine-type carboxypeptidase activity	NA	GO:0005773~vacuole
B9J08_003452	UGA11	1.13259	2.19253	5.38723	UP	4-aminobutyrate aminotransferase (EC 2.6.1.19) (GABA aminotransferase) (Gamma-amino-N-butyrate transaminase)	Butanoate metabolism [00650]; Amino acid related enzymes [01007]; beta-Alanine metabolism [00410]; Valine, leucine and isoleucine degradation [00280]; Alanine, aspartate and glutamate metabolism [00250]; Propanoate metabolism [00640]	GO:0030170~pyridoxal phosphate binding;GO:0034386~4-aminobutyrate:2-oxoglutarate transaminase activity	GO:0009448~gamma-aminobutyric acid metabolic process	NA
B9J08_004204	JEN2	1.12956	2.18792	4.16445	UP	MFS domain-containing protein	Transporters [02000]	GO:0022857~transmembrane transporter activity	NA	GO:0016021~integral component of membrane
B9J08_002847	FOX2	1.1286	2.18647	3.11895	UP	Peroxisomal hydratase-dehydrogenase-epimerase	PATHWAY: Lipid metabolism; fatty acid beta-oxidation. {ECO:0000256|ARBA:ARBA00005005}.; Propanoate metabolism [00640]; beta-Alanine metabolism [00410]	GO:0016491~oxidoreductase activity	GO:0006635~fatty acid beta-oxidation	GO:0005777~peroxisome
B9J08_005421	YPS1	1.12781	2.18527	3.44957	UP	Peptidase A1 domain-containing protein	NA	GO:0004190~aspartic-type endopeptidase activity	NA	NA
B9J08_003678	ANT1	1.12524	2.18137	4.64071	UP	Uncharacterized protein	NA	GO:0000295~adenine nucleotide transmembrane transporter activity	GO:0006635~fatty acid beta-oxidation;GO:0007031~peroxisome organization;GO:0015867~ATP transport	GO:0005779~integral component of peroxisomal membrane
B9J08_001861	FAT1	1.12112	2.17516	4.56845	UP	Uncharacterized protein	NA	GO:0004467~long-chain fatty acid-CoA ligase activity;GO:0005324~long-chain fatty acid transporter activity	GO:0006633~fatty acid biosynthetic process	NA
B9J08_000030	NA	1.12043	2.17412	4.85265	UP	Uncharacterized protein	NA	NA	NA	NA
B9J08_000147	MPO1	1.11791	2.17032	4.61621	UP	Uncharacterized protein	Enzymes with EC numbers[99980]	NA	GO:0001561~fatty acid alpha-oxidation;GO:0046521~sphingoid catabolic process	NA
B9J08_004547	YTP1	1.1169	2.16881	4.70809	UP	Ytp1 domain-containing protein	NA	NA	NA	NA
B9J08_000829	TRY5	1.1163	2.1679	4.99488	UP	Uncharacterized protein	NA	NA	NA	NA
B9J08_003942	FEN1	1.1149	2.16579	4.61943	UP	Elongation of fatty acids protein (EC 2.3.1.199) (Very-long-chain 3-oxoacyl-CoA synthase)	Fatty acid elongation [00062]; Biosynthesis of unsaturated fatty acids [01040]; Lipid biosynthesis proteins [01004]	NA	GO:0006633~fatty acid biosynthetic process	GO:0016021~integral component of membrane
B9J08_004437	ELO1	1.11232	2.16193	4.61377	UP	Elongation of fatty acids protein (EC 2.3.1.199) (Very-long-chain 3-oxoacyl-CoA synthase)	NA	NA	GO:0006633~fatty acid biosynthetic process	GO:0016021~integral component of membrane
B9J08_002258	CCC1	1.1023	2.14697	4.21153	UP	Uncharacterized protein	Transporters [02000]	GO:0005384~manganese ion transmembrane transporter activity	GO:0030026~cellular manganese ion homeostasis	GO:0016021~integral component of membrane
B9J08_004532	ACF2	1.10043	2.14418	4.7811	UP	Endo-1,3(4)-beta-glucanase (EC 3.2.1.6)	Enzymes with EC numbers[99980]	GO:0052861~glucan endo-1,3-beta-glucanase activity, C-3 substituted reducing group;GO:0052862~glucan endo-1,4-beta-glucanase activity, C-3 substituted reducing group	GO:0008152~metabolic process	NA
B9J08_003110	NA	1.09776	2.14022	4.25555	UP	Uncharacterized protein	NA	NA	NA	NA
B9J08_002669	PCK1	1.09665	2.13858	4.87105	UP	Phosphoenolpyruvate carboxykinase (ATP) (EC 4.1.1.49)	PATHWAY: Carbohydrate biosynthesis; gluconeogenesis. {ECO:0000256|ARBA:ARBA00004742}.; Citrate cycle (TCA cycle) [00020]; Glycolysis / Gluconeogenesis [00010]; Pyruvate metabolism [00620]	GO:0004612~phosphoenolpyruvate carboxykinase (ATP) activity;GO:0005524~ATP binding;GO:0016301~kinase activity	GO:0006094~gluconeogenesis	NA
B9J08_001834	TPO4	1.09611	2.13778	4.31389	UP	MFS domain-containing protein	NA	GO:0022857~transmembrane transporter activity	NA	GO:0016021~integral component of membrane
B9J08_001510	STE24	1.09015	2.12896	4.84876	UP	CAAX prenyl protease (EC 3.4.24.84)	Exosome [04147]; Terpenoid backbone biosynthesis [00900]; Peptidases and inhibitors [01002]	GO:0004222~metalloendopeptidase activity;GO:0046872~metal ion binding	GO:0071586~CAAX-box protein processing	GO:0005789~endoplasmic reticulum membrane;GO:0016021~integral component of membrane
B9J08_005018	CDC21	1.08867	2.12677	4.30792	UP	Thymidylate synthase (EC 2.1.1.45)	PATHWAY: Pyrimidine metabolism; dTTP biosynthesis. {ECO:0000256|ARBA:ARBA00004992}.; Pyrimidine metabolism [00240]; One carbon pool by folate [00670]	GO:0004799~thymidylate synthase activity	GO:0006231~dTMP biosynthetic process;GO:0006235~dTTP biosynthetic process;GO:0032259~methylation	NA
B9J08_003733	NA	1.08795	2.12572	4.36617	UP	Uncharacterized protein	NA	NA	NA	NA
B9J08_005318	NA	1.0837	2.11947	0.45924	UP	NA	NA	NA	NA	NA
B9J08_000746	BSC6	1.08272	2.11803	2.71747	UP	MFS domain-containing protein	NA	GO:0022857~transmembrane transporter activity	NA	GO:0016021~integral component of membrane
B9J08_003595	MOH1	1.08197	2.11693	4.82282	UP	Yippee domain-containing protein	NA	GO:0046872~metal ion binding	NA	NA
B9J08_005280	SKY1	1.07934	2.11306	3.66895	UP	Protein kinase domain-containing protein	Protein kinases [01001]	GO:0004672~protein kinase activity;GO:0005524~ATP binding	NA	NA
B9J08_002303	ARG5,6	1.07075	2.10052	4.52197	UP	Acetylglutamate kinase (EC 1.2.1.38) (EC 2.7.2.8) (N-acetyl-L-glutamate 5-phosphotransferase) (N-acetyl-gamma-glutamyl-phosphate reductase) (N-acetyl-glutamate semialdehyde dehydrogenase) (NAG kinase)	PATHWAY: Amino-acid biosynthesis; L-arginine biosynthesis. {ECO:0000256|ARBA:ARBA00004730}.; PATHWAY: Amino-acid biosynthesis; L-arginine biosynthesis; N(2)-acetyl-L-ornithine from L-glutamate: step 2/4. {ECO:0000256|ARBA:ARBA00004828, ECO:0000256|PIRNR:PIRNR036440}.; PATHWAY: Amino-acid biosynthesis; L-arginine biosynthesis; N(2)-acetyl-L-ornithine from L-glutamate: step 3/4. {ECO:0000256|ARBA:A…	GO:0003942~N-acetyl-gamma-glutamyl-phosphate reductase activity;GO:0003991~acetylglutamate kinase activity;GO:0005524~ATP binding;GO:0046983~protein dimerization activity;GO:0051287~NAD binding	GO:0006355~regulation of transcription, DNA-templated;GO:0006526~arginine biosynthetic process	GO:0005759~mitochondrial matrix
B9J08_004382	ECM33	1.07049	2.10014	4.46759	UP	Uncharacterized protein	NA	NA	NA	NA
B9J08_001622	GRP2	1.0702	2.09973	4.78229	UP	Uncharacterized protein	MAPK signaling pathway - yeast [04011]; Propanoate metabolism [00640]; Pyruvate metabolism [00620]	GO:0003824~catalytic activity	NA	NA
B9J08_003529	TOK1	1.06978	2.09912	1.73326	UP	Uncharacterized protein	NA	GO:0005267~potassium channel activity	NA	GO:0016021~integral component of membrane
B9J08_002267	NCA2	1.06832	2.097	3.30231	UP	Uncharacterized protein	Mitochondrial biogenesis [03029]	NA	NA	GO:0005739~mitochondrion;GO:0016021~integral component of membrane
B9J08_003925	IRA2	1.0682	2.09682	4.00811	UP	Uncharacterized protein	NA	NA	NA	NA
B9J08_002292	YMR155W	1.06794	2.09644	4.02418	UP	Uncharacterized protein	NA	GO:0022857~transmembrane transporter activity	NA	GO:0016021~integral component of membrane
B9J08_002006	YPQ2	1.05661	2.08004	1.75776	UP	Hypothetical_protein	Transporters [02000]	NA	NA	GO:0016021~integral component of membrane
B9J08_001061	NA	1.05622	2.07948	0.78822	UP	NA	NA	NA	NA	NA
B9J08_001080	PIN2	1.05403	2.07633	4.11525	UP	Uncharacterized protein	NA	NA	NA	GO:0016021~integral component of membrane
B9J08_003063	NA	1.04872	2.06869	4.52421	UP	Uncharacterized protein	NA	NA	NA	GO:0016021~integral component of membrane
B9J08_001660	AMO2	1.04546	2.06403	4.26021	UP	Amine oxidase (EC 1.4.3.-)	beta-Alanine metabolism [00410]; Glycine, serine and threonine metabolism [00260]; Tyrosine metabolism [00350]; Phenylalanine metabolism [00360]	GO:0005507~copper ion binding;GO:0008131~primary amine oxidase activity;GO:0048038~quinone binding	GO:0009308~amine metabolic process	NA
B9J08_004914	ACO1	1.0445	2.06265	2.92335	UP	Aconitate hydratase, mitochondrial (Aconitase) (EC 4.2.1.-)	Glyoxylate and dicarboxylate metabolism [00630]; Citrate cycle (TCA cycle) [00020]	GO:0003994~aconitate hydratase activity;GO:0046872~metal ion binding;GO:0051539~4 iron, 4 sulfur cluster binding	GO:0006099~tricarboxylic acid cycle	GO:0005739~mitochondrion
B9J08_002549	PDE1	1.03675	2.0516	2.50783	UP	Uncharacterized protein	Purine metabolism [00230]	GO:0004115~3',5'-cyclic-AMP phosphodiesterase activity	GO:0006198~cAMP catabolic process	NA
B9J08_002951	ATO2	1.03558	2.04993	3.11675	UP	Uncharacterized protein	Function unknown[99997]	NA	NA	GO:0016021~integral component of membrane
B9J08_005077	CHS2	1.03535	2.04962	4.00712	UP	Chitin synthase (EC 2.4.1.16)	Amino sugar and nucleotide sugar metabolism [00520]; Glycosyltransferases [01003]	GO:0004100~chitin synthase activity	GO:0006031~chitin biosynthetic process;GO:0071555~cell wall organization	GO:0005886~plasma membrane;GO:0016021~integral component of membrane
B9J08_004534	NA	1.03473	2.04873	3.05023	UP	Inulinase	Galactose metabolism [00052]; Starch and sucrose metabolism [00500]	GO:0004564~beta-fructofuranosidase activity;GO:0051670~inulinase activity	GO:0005987~sucrose catabolic process;GO:0034484~raffinose catabolic process;GO:1902927~inulin catabolic process	GO:0005576~extracellular region;GO:0005737~cytoplasm
B9J08_004637	NA	1.03226	2.04522	4.32768	UP	Uncharacterized protein	NA	NA	NA	NA
B9J08_003464	NA	1.03206	2.04495	4.2804		Beta-lactamase domain-containing protein	NA	NA	NA	NA
B9J08_002461	NPC2	1.02604	2.03643	4.35505		Phosphatidylglycerol/phosphatidylinositol transfer protein	NA	GO:0032934~sterol binding	GO:0032366~intracellular sterol transport	GO:0000328~fungal-type vacuole lumen
B9J08_000197	NA	1.02521	2.03526	1.21243		Uncharacterized protein	NA	NA	NA	NA
B9J08_001978	NA	1.0241	2.03368	3.57597		Hypothetical_protein	NA	NA	NA	GO:0016021~integral component of membrane
B9J08_000896	HOL1	1.02298	2.03212	0.820542		Uncharacterized protein	NA	GO:0022857~transmembrane transporter activity	NA	GO:0016021~integral component of membrane
B9J08_000853	GPT1	1.01778	2.0248	1.31889		Uncharacterized protein	NA	GO:0022857~transmembrane transporter activity	NA	GO:0016021~integral component of membrane
B9J08_005345	TNA1	1.01766	2.02463	3.84205		MFS domain-containing protein	NA	GO:0022857~transmembrane transporter activity	NA	GO:0016021~integral component of membrane
B9J08_005342	NA	1.01422	2.01981	0		NA	NA	NA	NA	NA
B9J08_005124	PTR22	1.01082	2.01506	4.31386		Peptide transporter	Transport[99977]	GO:0022857~transmembrane transporter activity	GO:0006857~oligopeptide transport	GO:0016021~integral component of membrane
B9J08_001356	PEA2	1.00301	2.00417	3.51725		Uncharacterized protein	NA	NA	NA	NA
B9J08_001956	SPS19	1.00176	2.00244	3.2522		Uncharacterized protein	Peroxisome [04146]	GO:0016491~oxidoreductase activity	NA	NA
B9J08_000863	UGA11	1.00073	2.00101	4.76787		4-aminobutyrate aminotransferase (EC 2.6.1.19) (GABA aminotransferase) (Gamma-amino-N-butyrate transaminase)	Butanoate metabolism [00650]; Amino acid related enzymes [01007]; beta-Alanine metabolism [00410]; Valine, leucine and isoleucine degradation [00280]; Alanine, aspartate and glutamate metabolism [00250]; Propanoate metabolism [00640]	GO:0030170~pyridoxal phosphate binding;GO:0034386~4-aminobutyrate:2-oxoglutarate transaminase activity	GO:0009448~gamma-aminobutyric acid metabolic process	NA
B9J08_004467	ARA1	1.00048	2.00067	3.35881		Hypothetical_protein (Putative aldo/keto reductases)	Ascorbate and aldarate metabolism [00053]	GO:0045290~D-arabinose 1-dehydrogenase [NAD(P)+] activity;GO:0047834~D-threo-aldose 1-dehydrogenase activity	GO:0044262~cellular carbohydrate metabolic process	GO:0005829~cytosol

## Sheet: Down regulated genes_F3.1
Gene_ID	Gene Name	log2FoldChange	FoldChange	FDR	Regulation	Protein names	Pathway	Molecular Function	Biological Process	Cellular Component
B9J08_003905	MRM2	-3.99963	0.0625159	2.19339	DOWN	FtsJ domain-containing protein	Ribosome biogenesis [03009]	GO:0008650~rRNA (uridine-2'-O-)-methyltransferase activity	NA	GO:0005739~mitochondrion
B9J08_002640	NA	-3.40817	0.0941971	1.39191	DOWN	Uncharacterized protein	NA	NA	NA	NA
B9J08_004120	BPL1	-3.33725	0.0989437	33.2661	DOWN	BPL/LPL catalytic domain-containing protein	Biotin metabolism [00780]	GO:0004077~biotin-[acetyl-CoA-carboxylase] ligase activity;GO:0071734~biotin-[pyruvate-carboxylase] ligase activity	GO:0009305~protein biotinylation	NA
B9J08_001491	NA	-3.30212	0.101383	3.42461	DOWN	Uncharacterized protein	NA	NA	NA	GO:0016021~integral component of membrane
B9J08_000685	NA	-3.2065	0.10833	20.8205	DOWN	Uncharacterized protein	NA	NA	NA	NA
B9J08_004119	PIH1	-3.10328	0.116365	24.6109	DOWN	PIH1 domain-containing protein	NA	NA	NA	NA
B9J08_001155	IFF6	-3.01951	0.123321	8.63775	DOWN	Hyphal_reg_CWP domain-containing protein	NA	NA	NA	NA
B9J08_000684	VHR1	-3.01372	0.123817	26.1156	DOWN	Uncharacterized protein	NA	NA	NA	NA
B9J08_001370	NA	-2.73019	0.150706	15.4704	DOWN	Uncharacterized protein	NA	NA	NA	NA
B9J08_004147	MEF1	-2.69631	0.154287	22.8474	DOWN	Elongation factor G, mitochondrial (EF-Gmt) (Elongation factor G 1, mitochondrial) (mEF-G 1) (Elongation factor G1)	PATHWAY: Protein biosynthesis; polypeptide chain elongation. {ECO:0000256|HAMAP-Rule:MF_03061}.; Mitochondrial biogenesis [03029]; Translation factors [03012]	GO:0003746~translation elongation factor activity;GO:0003924~GTPase activity;GO:0005525~GTP binding	GO:0070125~mitochondrial translational elongation	GO:0005739~mitochondrion
B9J08_002295	NA	-2.66667	0.15749	13.4319	DOWN	Uncharacterized protein	NA	NA	NA	NA
B9J08_000842	CST5	-2.57933	0.167318	7.85605	DOWN	Uncharacterized protein	MAPK signaling pathway - yeast [04011]	NA	NA	NA
B9J08_004130	UTP9	-2.56036	0.169533	6.40609	DOWN	Utp12 domain-containing protein	Ribosome biogenesis in eukaryotes [03008]; Ribosome biogenesis [03009]	NA	NA	NA
B9J08_003072	NA	-2.46812	0.180726	1.16511	DOWN	Uncharacterized protein	NA	NA	NA	NA
B9J08_004451	IFF4	-2.35098	0.196013	3.57611	DOWN	Hyphal_reg_CWP domain-containing protein	NA	NA	NA	NA
B9J08_004174	NA	-2.32141	0.200071	12.1954	DOWN	Uncharacterized protein	NA	NA	NA	NA
B9J08_003217	HOM3	-2.3154	0.200908	17.51	DOWN	Aspartokinase (EC 2.7.2.4)	Glycine, serine and threonine metabolism [00260]; Lysine biosynthesis [00300]; Cysteine and methionine metabolism [00270]; Monobactam biosynthesis [00261]	GO:0004072~aspartate kinase activity;GO:0005524~ATP binding	GO:0009086~methionine biosynthetic process;GO:0009088~threonine biosynthetic process;GO:0009090~homoserine biosynthetic process	NA
B9J08_000675	RBR3	-2.3097	0.201702	17.2867	DOWN	PA14 domain-containing protein	NA	NA	NA	GO:0009986~cell surface
B9J08_003841	BTA1	-2.29436	0.203859	8.70745	DOWN	Uncharacterized protein	Glycerophospholipid metabolism [00564]	NA	NA	NA
B9J08_004111	LIP1	-2.26966	0.207379	0.475852	DOWN	Uncharacterized protein	NA	GO:0004806~triglyceride lipase activity	GO:0016042~lipid catabolic process	GO:0005576~extracellular region
B9J08_003532	NA	-2.2621	0.208468	1.68611	DOWN	Uncharacterized protein	NA	GO:0008199~ferric iron binding	GO:0016226~iron-sulfur cluster assembly	NA
B9J08_000857	PPS1	-2.23052	0.213082	4.21882	DOWN	Protein-tyrosine-phosphatase (EC 3.1.3.48)	Protein phosphatases and associated proteins [01009]	GO:0004725~protein tyrosine phosphatase activity;GO:0008138~protein tyrosine/serine/threonine phosphatase activity	NA	NA
B9J08_002041	MDN1	-2.22083	0.214517	14.5557	DOWN	Midasin	Ribosome biogenesis [03009]; Ribosome biogenesis in eukaryotes [03008]	GO:0005524~ATP binding;GO:0016887~ATPase activity	GO:0000027~ribosomal large subunit assembly	GO:0005634~nucleus
B9J08_004175	LIP2	-2.19869	0.217835	3.35271	DOWN	Uncharacterized protein	NA	GO:0004806~triglyceride lipase activity	GO:0016042~lipid catabolic process	GO:0005576~extracellular region;GO:0016021~integral component of membrane
B9J08_002247	NA	-2.1166	0.230589	0.480485	DOWN	Uncharacterized protein	NA	NA	NA	NA
B9J08_004153	HBR1	-2.0899	0.234897	7.02748	DOWN	Adenylate kinase isoenzyme 6 homolog (AK6) (EC 2.7.4.3) (Dual activity adenylate kinase/ATPase) (AK/ATPase)	Ribosome biogenesis [03009]; Purine metabolism [00230]; Ribosome biogenesis in eukaryotes [03008]	GO:0004017~adenylate kinase activity;GO:0005524~ATP binding;GO:0016887~ATPase activity	GO:0000462~maturation of SSU-rRNA from tricistronic rRNA transcript (SSU-rRNA, 5.8S rRNA, LSU-rRNA);GO:0034599~cellular response to oxidative stress	GO:0005634~nucleus;GO:0005737~cytoplasm
B9J08_005141	ERB1	-2.07248	0.237751	12.6316	DOWN	Ribosome biogenesis protein ERB1 (Eukaryotic ribosome biogenesis protein 1)	Ribosome biogenesis [03009]	GO:0043021~ribonucleoprotein complex binding;GO:0070180~large ribosomal subunit rRNA binding	GO:0000463~maturation of LSU-rRNA from tricistronic rRNA transcript (SSU-rRNA, 5.8S rRNA, LSU-rRNA);GO:0000466~maturation of 5.8S rRNA from tricistronic rRNA transcript (SSU-rRNA, 5.8S rRNA, LSU-rRNA)	GO:0005654~nucleoplasm;GO:0030687~preribosome, large subunit precursor;GO:0070545~PeBoW complex
B9J08_003963	RMP1	-2.04338	0.242595	8.96441	DOWN	Uncharacterized protein	Ribosome biogenesis [03009]; Ribosome biogenesis in eukaryotes [03008]	NA	NA	NA
B9J08_004450	THI13	-2.02888	0.245046	6.27453	DOWN	4-amino-5-hydroxymethyl-2-methylpyrimidine phosphate synthase (HMP-P synthase) (Hydroxymethylpyrimidine phosphate synthase)	PATHWAY: Cofactor biosynthesis; thiamine diphosphate biosynthesis. {ECO:0000256|ARBA:ARBA00004948, ECO:0000256|RuleBase:RU367015}.; Thiamine metabolism [00730]	NA	GO:0009228~thiamine biosynthetic process;GO:0009229~thiamine diphosphate biosynthetic process	NA
B9J08_000120	TSR1	-2.02645	0.245458	5.78825	DOWN	Bms1-type G domain-containing protein	Ribosome biogenesis [03009]	NA	GO:0042254~ribosome biogenesis	GO:0005730~nucleolus
B9J08_004112	ALS4	-1.9672	0.255749	5.08691	DOWN	Candida_ALS_N domain-containing protein	Glycosylphosphatidylinositol (GPI)-anchored proteins [00537]	NA	GO:0007155~cell adhesion;GO:0009405~pathogenesis	GO:0005576~extracellular region;GO:0005618~cell wall;GO:0005886~plasma membrane;GO:0031225~anchored component of membrane
B9J08_004143	PET309	-1.93937	0.260731	12.7339	DOWN	Uncharacterized protein	Mitochondrial biogenesis [03029]	NA	NA	NA
B9J08_002316	TRM8	-1.91655	0.264886	5.26947	DOWN	tRNA (guanine-N(7)-)-methyltransferase (EC 2.1.1.33) (Transfer RNA methyltransferase 8) (tRNA (guanine(46)-N(7))-methyltransferase) (tRNA(m7G46)-methyltransferase)	PATHWAY: tRNA modification; N(7)-methylguanine-tRNA biosynthesis. {ECO:0000256|HAMAP-Rule:MF_03055}.; Transfer RNA biogenesis [03016]	GO:0000049~tRNA binding;GO:0008176~tRNA (guanine-N7-)-methyltransferase activity	NA	GO:0005634~nucleus
B9J08_000372	AMA1	-1.91473	0.265221	1.24395	DOWN	Uncharacterized protein	Ubiquitin system [04121]; Meiosis - yeast [04113]	NA	NA	NA
B9J08_002960	KTI11	-1.88735	0.270303	9.22486	DOWN	DPH-type MB domain-containing protein	PATHWAY: Protein modification; peptidyl-diphthamide biosynthesis. {ECO:0000256|ARBA:ARBA00005156}.; Translation factors [03012]; Transfer RNA biogenesis [03016]	GO:0046872~metal ion binding	GO:0017183~peptidyl-diphthamide biosynthetic process from peptidyl-histidine	NA
B9J08_005338	UTP4	-1.88344	0.271037	5.2107	DOWN	WD_REPEATS_REGION domain-containing protein	Ribosome biogenesis in eukaryotes [03008]; Ribosome biogenesis [03009]	NA	NA	NA
B9J08_001803	NOP1	-1.87065	0.27345	5.05132	DOWN	Histone-glutamine methyltransferase (rRNA 2'-O-methyltransferase fibrillarin)	Ribosome biogenesis in eukaryotes [03008]; Ribosome biogenesis [03009]	GO:0003723~RNA binding;GO:0008168~methyltransferase activity	GO:0006364~rRNA processing;GO:0032259~methylation	NA
B9J08_002078	URA2	-1.86111	0.275265	8.38969	DOWN	Aspartate carbamoyltransferase (EC 2.1.3.2) (EC 6.3.5.5)	PATHWAY: Pyrimidine metabolism; UMP biosynthesis via de novo pathway. {ECO:0000256|ARBA:ARBA00004725}.; PATHWAY: Pyrimidine metabolism; UMP biosynthesis via de novo pathway; (S)-dihydroorotate from bicarbonate: step 1/3. {ECO:0000256|ARBA:ARBA00004812}.; PATHWAY: Pyrimidine metabolism; UMP biosynthesis via de novo pathway; (S)-dihydroorotate from bicarbonate: step 2/3. {ECO:0000256|ARBA:ARBA00004…	GO:0003922~GMP synthase (glutamine-hydrolyzing) activity;GO:0004070~aspartate carbamoyltransferase activity;GO:0004088~carbamoyl-phosphate synthase (glutamine-hydrolyzing) activity;GO:0005524~ATP binding;GO:0016597~amino acid binding;GO:0046872~metal ion binding	GO:0006207~'de novo' pyrimidine nucleobase biosynthetic process;GO:0006541~glutamine metabolic process;GO:0044205~'de novo' UMP biosynthetic process	NA
B9J08_000212	NA	-1.85821	0.275818	0.273177	DOWN	NA	NA	NA	NA	NA
B9J08_000125	NA	-1.80457	0.286267	0.0604542	DOWN	Uncharacterized protein	NA	NA	NA	NA
B9J08_004113	MDR1	-1.80145	0.286886	8.75131	DOWN	MFS domain-containing protein	NA	GO:0022857~transmembrane transporter activity	NA	GO:0016021~integral component of membrane
B9J08_001096	SPT21	-1.80143	0.286889	6.97992	DOWN	GATA-type domain-containing protein	NA	GO:0008270~zinc ion binding;GO:0043565~sequence-specific DNA binding	GO:0006355~regulation of transcription, DNA-templated	NA
B9J08_004156	LIP1	-1.77008	0.293192	9.50943	DOWN	Uncharacterized protein	NA	GO:0004806~triglyceride lipase activity	GO:0016042~lipid catabolic process	GO:0005576~extracellular region
B9J08_001571	JLP1	-1.76776	0.293664	2.35993	DOWN	TauD domain-containing protein	Enzymes with EC numbers[99980]	GO:0016491~oxidoreductase activity	NA	NA
B9J08_004248	FGR14	-1.75009	0.297284	0.0603392	DOWN	Putative group II intron reverse transcriptase/maturase	NA	GO:0003964~RNA-directed DNA polymerase activity	NA	NA
B9J08_000709	YMR244W	-1.73989	0.299393	4.69289	DOWN	Uncharacterized protein	NA	NA	NA	NA
B9J08_001884	BIO2	-1.73951	0.299471	9.43971	DOWN	Biotin synthase (EC 2.8.1.6)	PATHWAY: Cofactor biosynthesis; biotin biosynthesis. {ECO:0000256|ARBA:ARBA00004746}.; PATHWAY: Cofactor biosynthesis; biotin biosynthesis; biotin from 7,8-diaminononanoate: step 2/2. {ECO:0000256|ARBA:ARBA00004942}.; Biotin metabolism [00780]	GO:0004076~biotin synthase activity;GO:0046872~metal ion binding;GO:0051537~2 iron, 2 sulfur cluster binding;GO:0051539~4 iron, 4 sulfur cluster binding	GO:0009102~biotin biosynthetic process	NA
B9J08_000905	REG1	-1.7348	0.300452	8.80317	DOWN	DUF1752 domain-containing protein	NA	NA	NA	NA
B9J08_004172	LIP1	-1.7316	0.301118	7.47357	DOWN	Uncharacterized protein	NA	GO:0004806~triglyceride lipase activity	GO:0016042~lipid catabolic process	GO:0005576~extracellular region
B9J08_004149	FAD3	-1.7259	0.302311	8.02419	DOWN	FA_desaturase domain-containing protein	NA	NA	GO:0006629~lipid metabolic process	GO:0016021~integral component of membrane
B9J08_004194	NA	-1.71792	0.303986	0.615061	DOWN	Uncharacterized protein	NA	NA	NA	NA
B9J08_004171	TYE7	-1.69831	0.308146	7.70819	DOWN	BHLH domain-containing protein	Transcription factors [03000]	GO:0046983~protein dimerization activity	NA	NA
B9J08_005031	UTP5	-1.69795	0.308225	5.2535	DOWN	Utp12 domain-containing protein	Ribosome biogenesis in eukaryotes [03008]; Ribosome biogenesis [03009]	NA	NA	NA
B9J08_004182	CHO2	-1.68482	0.311041	10.1301	DOWN	Phosphatidylethanolamine N-methyltransferase (PE methyltransferase) (PEAMT) (PEMT) (EC 2.1.1.17)	PATHWAY: Phospholipid metabolism; phosphatidylcholine biosynthesis. {ECO:0000256|ARBA:ARBA00004969, ECO:0000256|HAMAP-Rule:MF_03217, ECO:0000256|RuleBase:RU361122}.; Glycerophospholipid metabolism [00564]	GO:0004608~phosphatidylethanolamine N-methyltransferase activity;GO:0016627~oxidoreductase activity, acting on the CH-CH group of donors	GO:0006656~phosphatidylcholine biosynthetic process;GO:0032259~methylation	GO:0005789~endoplasmic reticulum membrane;GO:0016021~integral component of membrane
B9J08_001189	NA	-1.68466	0.311077	2.52746	DOWN	Uncharacterized protein	NA	NA	NA	GO:0016021~integral component of membrane
B9J08_002937	BUB3	-1.68423	0.311168	9.69656	DOWN	Uncharacterized protein	Spliceosome [03041]; Chromosome and associated proteins [03036]; Cell cycle - yeast [04111]	NA	NA	NA
B9J08_001279	UGA2	-1.68152	0.311753	8.35071	DOWN	Aldedh domain-containing protein	NA	GO:0016620~oxidoreductase activity, acting on the aldehyde or oxo group of donors, NAD or NADP as acceptor	NA	NA
B9J08_004177	LIP2	-1.67657	0.312826	1.7542	DOWN	Uncharacterized protein	NA	GO:0004806~triglyceride lipase activity	GO:0016042~lipid catabolic process	GO:0005576~extracellular region
B9J08_004787	CMR3	-1.67636	0.31287	6.3911	DOWN	Uncharacterized protein	NA	NA	NA	NA
B9J08_003099	THI4	-1.67458	0.313257	6.9246	DOWN	Thiamine thiazole synthase (Thiazole biosynthetic enzyme) (EC 2.4.2.60)	Thiamine metabolism [00730]	GO:0005506~iron ion binding;GO:0016763~transferase activity, transferring pentosyl groups	GO:0009228~thiamine biosynthetic process;GO:0052837~thiazole biosynthetic process	GO:0005634~nucleus;GO:0005829~cytosol
B9J08_000004	ZRT1	-1.67348	0.313497	5.20876	DOWN	Hypothetical_protein	NA	NA	NA	NA
B9J08_004142	TPK2	-1.65726	0.317041	1.22094	DOWN	Protein kinase domain-containing protein	NA	GO:0004674~protein serine/threonine kinase activity;GO:0005524~ATP binding	NA	NA
B9J08_000257	UTP6	-1.65455	0.317638	2.64449	DOWN	TPR_REGION domain-containing protein	Ribosome biogenesis [03009]; Ribosome biogenesis in eukaryotes [03008]	GO:0034511~U3 snoRNA binding;GO:0042802~identical protein binding	GO:0000447~endonucleolytic cleavage in ITS1 to separate SSU-rRNA from 5.8S rRNA and LSU-rRNA from tricistronic rRNA transcript (SSU-rRNA, 5.8S rRNA, LSU-rRNA);GO:0000472~endonucleolytic cleavage to generate mature 5'-end of SSU-rRNA from (SSU-rRNA, 5.8S rRNA, LSU-rRNA);GO:0000480~endonucleolytic cleavage in 5'-ETS of tricistronic rRNA transcript (SSU-rRNA, 5.8S rRNA, LSU-rRNA)	GO:0032040~small-subunit processome;GO:0034388~Pwp2p-containing subcomplex of 90S preribosome
B9J08_001472	NA	-1.65319	0.317936	6.8471	DOWN	Uncharacterized protein	NA	NA	NA	NA
B9J08_002938	NA	-1.64671	0.319368	9.18046	DOWN	Uncharacterized protein	NA	NA	NA	GO:0016021~integral component of membrane
B9J08_003320	RKM3	-1.63667	0.321598	8.82706	DOWN	Uncharacterized protein	NA	NA	NA	NA
B9J08_003937	CDC6	-1.6364	0.321658	7.75375	DOWN	Cell division control protein	Cell cycle - yeast [04111]; Meiosis - yeast [04113]; DNA replication proteins [03032]	NA	GO:0006270~DNA replication initiation;GO:0051301~cell division	NA
B9J08_002321	ARX1	-1.62799	0.323538	3.77043	DOWN	Peptidase_M24 domain-containing protein	Ribosome biogenesis [03009]	NA	GO:0000055~ribosomal large subunit export from nucleus	GO:0005654~nucleoplasm;GO:0005730~nucleolus;GO:0005737~cytoplasm;GO:0030687~preribosome, large subunit precursor
B9J08_000870	NOP12	-1.62391	0.324454	2.40347	DOWN	Nucleolar protein 12	Ribosome biogenesis [03009]	GO:0019843~rRNA binding	GO:0000463~maturation of LSU-rRNA from tricistronic rRNA transcript (SSU-rRNA, 5.8S rRNA, LSU-rRNA)	GO:0005730~nucleolus;GO:0030684~preribosome
B9J08_001087	PUF6	-1.62377	0.324486	4.92886	DOWN	PUM-HD domain-containing protein	Messenger RNA biogenesis [03019]; Ribosome biogenesis [03009]	GO:0000900~translation repressor activity, nucleic acid binding;GO:0003730~mRNA 3'-UTR binding;GO:0048027~mRNA 5'-UTR binding	GO:0042273~ribosomal large subunit biogenesis;GO:0050821~protein stabilization	GO:0015934~large ribosomal subunit;GO:0030687~preribosome, large subunit precursor
B9J08_004738	TFC7	-1.62376	0.324489	8.33959	DOWN	Uncharacterized protein	Transcription machinery [03021]	NA	NA	NA
B9J08_001466	NA	-1.62234	0.324807	2.55282	DOWN	Uncharacterized protein	NA	NA	NA	NA
B9J08_001862	NA	-1.61276	0.326971	2.50225	DOWN	Uncharacterized protein	NA	NA	NA	NA
B9J08_005222	RIX1	-1.60319	0.329148	8.33655	DOWN	Pre-rRNA-processing protein RIX1	Ribosome biogenesis [03009]	NA	NA	GO:0005634~nucleus
B9J08_003568	GCY1	-1.59897	0.330113	2.7136	DOWN	Hypothetical_protein	Glycerolipid metabolism [00561]	GO:0047834~D-threo-aldose 1-dehydrogenase activity	NA	NA
B9J08_004124	PRO1	-1.59498	0.331028	7.29651	DOWN	Glutamate 5-kinase	Arginine and proline metabolism [00330]; Carbapenem biosynthesis [00332]	GO:0003723~RNA binding;GO:0004349~glutamate 5-kinase activity;GO:0005524~ATP binding	GO:0006561~proline biosynthetic process	GO:0005737~cytoplasm
B9J08_000712	NA	-1.5943	0.331183	5.17323	DOWN	Uncharacterized protein	NA	NA	NA	NA
B9J08_002062	PHO92	-1.58525	0.333268	2.41926	DOWN	YTH domain-containing protein	Messenger RNA biogenesis [03019]	GO:0003723~RNA binding	NA	NA
B9J08_001708	MRPL1	-1.58489	0.333349	5.88947	DOWN	Uncharacterized protein	Ribosome [03010]; Ribosome [03011]	GO:0003723~RNA binding;GO:0003735~structural constituent of ribosome	GO:0006412~translation	GO:0015934~large ribosomal subunit
B9J08_004167	AZF1	-1.58005	0.334471	7.97093	DOWN	Uncharacterized protein	NA	NA	NA	NA
B9J08_000248	RIO1	-1.57851	0.334828	4.60937	DOWN	Serine/threonine-protein kinase RIO1 (EC 2.7.11.1)	Ribosome biogenesis in eukaryotes [03008]; Protein kinases [01001]; Ribosome biogenesis [03009]	GO:0005524~ATP binding;GO:0016787~hydrolase activity;GO:0046872~metal ion binding	GO:0000462~maturation of SSU-rRNA from tricistronic rRNA transcript (SSU-rRNA, 5.8S rRNA, LSU-rRNA);GO:0007096~regulation of exit from mitosis;GO:0016479~negative regulation of transcription from RNA polymerase I promoter;GO:0046777~protein autophosphorylation;GO:2000234~positive regulation of rRNA processing	GO:0005737~cytoplasm;GO:0030874~nucleolar chromatin
B9J08_004080	RRP9	-1.57684	0.335215	2.39347	DOWN	WD_REPEATS_REGION domain-containing protein	Ribosome biogenesis [03009]	GO:0034511~U3 snoRNA binding	GO:0000447~endonucleolytic cleavage in ITS1 to separate SSU-rRNA from 5.8S rRNA and LSU-rRNA from tricistronic rRNA transcript (SSU-rRNA, 5.8S rRNA, LSU-rRNA);GO:0000472~endonucleolytic cleavage to generate mature 5'-end of SSU-rRNA from (SSU-rRNA, 5.8S rRNA, LSU-rRNA);GO:0000480~endonucleolytic cleavage in 5'-ETS of tricistronic rRNA transcript (SSU-rRNA, 5.8S rRNA, LSU-rRNA)	GO:0005730~nucleolus;GO:0031428~box C/D snoRNP complex;GO:0032040~small-subunit processome
B9J08_004654	GCD14	-1.57632	0.335337	1.85029	DOWN	tRNA (adenine(58)-N(1))-methyltransferase catalytic subunit TRM61 (EC 2.1.1.220)	Transfer RNA biogenesis [03016]	GO:0016429~tRNA (adenine-N1-)-methyltransferase activity	NA	GO:0005634~nucleus;GO:0031515~tRNA (m1A) methyltransferase complex
B9J08_003562	NOP13	-1.57627	0.335348	4.61026	DOWN	Uncharacterized protein	NA	GO:0003723~RNA binding	NA	NA
B9J08_004219	NSA1	-1.57201	0.336339	6.97573	DOWN	Ribosome biogenesis protein NSA1	Ribosome biogenesis [03009]	NA	GO:0042273~ribosomal large subunit biogenesis	GO:0005730~nucleolus
B9J08_001479	NA	-1.57144	0.336473	1.16052	DOWN	Uncharacterized protein	NA	NA	NA	NA
B9J08_001194	SPR3	-1.5659	0.337766	1.48339	DOWN	Septin-type G domain-containing protein	Meiosis - yeast [04113]; Cytoskeleton proteins [04812]	GO:0005525~GTP binding	GO:0030437~ascospore formation	GO:0005619~ascospore wall;GO:0005628~prospore membrane;GO:0005935~cellular bud neck;GO:0031105~septin complex
B9J08_002615	BMS1	-1.56506	0.337963	4.04009	DOWN	Bms1-type G domain-containing protein	Ribosome biogenesis in eukaryotes [03008]; Ribosome biogenesis [03009]	GO:0005525~GTP binding	GO:0042254~ribosome biogenesis	GO:0005730~nucleolus
B9J08_003687	SSF1	-1.56437	0.338126	2.83357	DOWN	Brix domain-containing protein	Ribosome biogenesis [03009]	GO:0019843~rRNA binding	GO:0006364~rRNA processing	NA
B9J08_003837	NAG1	-1.56116	0.338879	7.77364	DOWN	Glucosamine-6-phosphate isomerase (EC 3.5.99.6) (Glucosamine-6-phosphate deaminase)	Amino sugar and nucleotide sugar metabolism [00520]	GO:0004342~glucosamine-6-phosphate deaminase activity	GO:0005975~carbohydrate metabolic process;GO:0006044~N-acetylglucosamine metabolic process	NA
B9J08_004145	YNL247W	-1.5584	0.339528	8.4921	DOWN	Cysteinyl-tRNA synthetase (EC 6.1.1.16)	Aminoacyl-tRNA biosynthesis [00970]; Transfer RNA biogenesis [03016]; Amino acid related enzymes [01007]	GO:0004817~cysteine-tRNA ligase activity;GO:0005524~ATP binding;GO:0046872~metal ion binding	GO:0006423~cysteinyl-tRNA aminoacylation	NA
B9J08_000774	PAB1	-1.55479	0.340378	8.85107	DOWN	Polyadenylate-binding protein (PABP)	Messenger RNA biogenesis [03019]; Spliceosome [03041]; mRNA surveillance pathway [03015]; RNA degradation [03018]; RNA transport [03013]	GO:0008143~poly(A) binding;GO:0008428~ribonuclease inhibitor activity;GO:0034236~protein kinase A catalytic subunit binding	GO:0006397~mRNA processing;GO:0006446~regulation of translational initiation;GO:0051028~mRNA transport;GO:0060211~regulation of nuclear-transcribed mRNA poly(A) tail shortening	GO:0005634~nucleus;GO:0005840~ribosome;GO:0010494~cytoplasmic stress granule
B9J08_002069	STE2	-1.55271	0.34087	4.57623	DOWN	Uncharacterized protein	MAPK signaling pathway - yeast [04011]; G protein-coupled receptors [04030]	GO:0004932~mating-type factor pheromone receptor activity	NA	GO:0016021~integral component of membrane
B9J08_004352	SAH1	-1.55073	0.341336	6.23031	DOWN	Adenosylhomocysteinase (EC 3.3.1.1)	PATHWAY: Amino-acid biosynthesis; L-homocysteine biosynthesis; L-homocysteine from S-adenosyl-L-homocysteine: step 1/1. {ECO:0000256|RuleBase:RU000548}.; Protein phosphatases and associated proteins [01009]; Cysteine and methionine metabolism [00270]; Exosome [04147]	GO:0004013~adenosylhomocysteinase activity	GO:0006730~one-carbon metabolic process	NA
B9J08_004378	RHR2	-1.5497	0.341581	6.9167	DOWN	Uncharacterized protein	Glycerolipid metabolism [00561]	GO:0016787~hydrolase activity	NA	NA
B9J08_002591	NA	-1.54901	0.341744	1.16032	DOWN	Uncharacterized protein	NA	NA	NA	GO:0016021~integral component of membrane
B9J08_000456	NA	-1.54657	0.342323	1.18384	DOWN	Uncharacterized protein	NA	NA	NA	NA
B9J08_004160	HOT13	-1.54545	0.342589	2.29316	DOWN	CHY-type domain-containing protein	NA	GO:0008270~zinc ion binding	NA	NA
B9J08_004173	LIP1	-1.53634	0.34476	7.37712	DOWN	Uncharacterized protein	NA	GO:0004806~triglyceride lipase activity	GO:0016042~lipid catabolic process	GO:0005576~extracellular region
B9J08_003637	YLR407W	-1.52972	0.346344	7.16892	DOWN	DUF4050 domain-containing protein	NA	NA	NA	NA
B9J08_002055	NA	-1.52642	0.347139	7.69849	DOWN	Uncharacterized protein	NA	NA	NA	NA
B9J08_004413	RLP24	-1.50722	0.351788	2.73625	DOWN	Ribosome biogenesis protein RLP24	Ribosome [03010]; Ribosome [03011]	NA	GO:0042254~ribosome biogenesis	NA
B9J08_004743	CWC23	-1.50688	0.351872	3.42457	DOWN	J domain-containing protein	Chaperones and folding catalysts [03110]	NA	NA	NA
B9J08_004126	IAH1	-1.48563	0.357092	7.07723	DOWN	SGNH_hydro domain-containing protein	Enzymes with EC numbers[99980]	NA	NA	NA
B9J08_004110	IFF3	-1.48451	0.35737	1.29194	DOWN	Hypothetical_protein	NA	NA	NA	NA
B9J08_002159	SED1	-1.48429	0.357424	5.79329	DOWN	Hypothetical_protein	NA	NA	NA	NA
B9J08_004131	HPT1	-1.48324	0.357684	8.03103	DOWN	Pribosyltran domain-containing protein	Function unknown[99997]	GO:0000310~xanthine phosphoribosyltransferase activity;GO:0004422~hypoxanthine phosphoribosyltransferase activity	GO:0009116~nucleoside metabolic process;GO:0032265~XMP salvage;GO:0046100~hypoxanthine metabolic process	NA
B9J08_000672	NA	-1.47839	0.35889	1.51322	DOWN	Uncharacterized protein	NA	NA	NA	NA
B9J08_003546	HCM1	-1.47784	0.359026	7.32776	DOWN	Uncharacterized protein	Transcription factors [03000]	GO:0003700~sequence-specific DNA binding transcription factor activity;GO:0043565~sequence-specific DNA binding	NA	GO:0005634~nucleus
B9J08_005481	NCL1	-1.47329	0.360161	2.65104	DOWN	S-adenosyl-l-methionine-dependent methyltransferase	Transfer RNA biogenesis [03016]	GO:0000049~tRNA binding;GO:0016428~tRNA (cytosine-5-)-methyltransferase activity	NA	GO:0005634~nucleus
B9J08_002508	DIM1	-1.47302	0.360227	2.28732	DOWN	rRNA adenine N(6)-methyltransferase (EC 2.1.1.-)	Ribosome biogenesis [03009]	GO:0003723~RNA binding;GO:0052909~18S rRNA (adenine(1779)-N(6)/adenine(1780)-N(6))-dimethyltransferase activity	NA	NA
B9J08_001135	LIA1	-1.47146	0.360617	7.81646	DOWN	Deoxyhypusine hydroxylase (DOHH) (EC 1.14.99.29) (Deoxyhypusine dioxygenase) (Deoxyhypusine monooxygenase)	PATHWAY: Protein modification; eIF5A hypusination. {ECO:0000256|ARBA:ARBA00005041, ECO:0000256|HAMAP-Rule:MF_03101}.; Enzymes with EC numbers[99980]	GO:0019135~deoxyhypusine monooxygenase activity;GO:0046872~metal ion binding	GO:0008612~peptidyl-lysine modification to peptidyl-hypusine	GO:0005634~nucleus;GO:0005737~cytoplasm
B9J08_002429	ASN1	-1.46717	0.361692	6.15863	DOWN	Asparagine synthase (glutamine-hydrolyzing) (EC 6.3.5.4)	Peptidases and inhibitors [01002]; Alanine, aspartate and glutamate metabolism [00250]	GO:0004066~asparagine synthase (glutamine-hydrolyzing) activity;GO:0005524~ATP binding	GO:0006529~asparagine biosynthetic process;GO:0006541~glutamine metabolic process	NA
B9J08_001074	NA	-1.4625	0.362863	0.0628309	DOWN	Uncharacterized protein	NA	NA	NA	NA
B9J08_001922	RPL10A	-1.45421	0.364955	6.54175	DOWN	Ribosomal protein	Ribosome [03010]; Ribosome [03011]	GO:0003723~RNA binding;GO:0003735~structural constituent of ribosome	GO:0006412~translation	GO:0015934~large ribosomal subunit
B9J08_000832	NA	-1.45262	0.365359	0.0617401	DOWN	NA	NA	NA	NA	NA
B9J08_004560	OPT3	-1.45212	0.365483	5.25063	DOWN	Uncharacterized protein	NA	NA	GO:0015031~protein transport;GO:0055085~transmembrane transport	GO:0016021~integral component of membrane
B9J08_003024	CIP1	-1.45007	0.366003	6.75061	DOWN	Uncharacterized protein	NA	NA	NA	NA
B9J08_004114	SPS19	-1.43413	0.370071	2.68537	DOWN	Diacetyl reductase	NA	GO:0016491~oxidoreductase activity	NA	NA
B9J08_003688	RRP3	-1.43275	0.370423	1.91891	DOWN	Uncharacterized protein	Ribosome biogenesis [03009]	GO:0003676~nucleic acid binding;GO:0003724~RNA helicase activity;GO:0005524~ATP binding;GO:0008186~RNA-dependent ATPase activity;GO:0016787~hydrolase activity	GO:0000462~maturation of SSU-rRNA from tricistronic rRNA transcript (SSU-rRNA, 5.8S rRNA, LSU-rRNA)	NA
B9J08_003882	ARO4	-1.43226	0.37055	7.50981	DOWN	Phospho-2-dehydro-3-deoxyheptonate aldolase (EC 2.5.1.54)	Phenylalanine, tyrosine and tryptophan biosynthesis [00400]	GO:0003849~3-deoxy-7-phosphoheptulonate synthase activity	GO:0008652~cellular amino acid biosynthetic process;GO:0009073~aromatic amino acid family biosynthetic process	NA
B9J08_003696	RSM22	-1.43207	0.3706	5.44749	DOWN	Uncharacterized protein	NA	GO:0003735~structural constituent of ribosome;GO:0008168~methyltransferase activity	GO:0006412~translation;GO:0032259~methylation	GO:0005763~mitochondrial small ribosomal subunit
B9J08_001471	KRR1	-1.43141	0.370769	4.98382	DOWN	KRR1 small subunit processome component (KRR-R motif-containing protein 1)	Ribosome biogenesis [03009]	GO:0003723~RNA binding	GO:0000447~endonucleolytic cleavage in ITS1 to separate SSU-rRNA from 5.8S rRNA and LSU-rRNA from tricistronic rRNA transcript (SSU-rRNA, 5.8S rRNA, LSU-rRNA)	GO:0005730~nucleolus;GO:0030688~preribosome, small subunit precursor;GO:0032040~small-subunit processome
B9J08_001447	THR1	-1.43111	0.370846	7.3496	DOWN	Homoserine kinase (EC 2.7.1.39)	PATHWAY: Amino-acid biosynthesis; L-threonine biosynthesis; L-threonine from L-aspartate: step 4/5. {ECO:0000256|ARBA:ARBA00005015}.; Glycine, serine and threonine metabolism [00260]	GO:0004413~homoserine kinase activity;GO:0005524~ATP binding	GO:0009088~threonine biosynthetic process;GO:0009092~homoserine metabolic process	NA
B9J08_004930	ARO10	-1.4208	0.373504	6.02059	DOWN	Uncharacterized protein	Phenylalanine metabolism [00360]	GO:0000287~magnesium ion binding;GO:0016831~carboxy-lyase activity;GO:0030976~thiamine pyrophosphate binding	NA	NA
B9J08_004740	NOP15	-1.41604	0.37474	3.6722	DOWN	RRM domain-containing protein	Ribosome biogenesis [03009]	GO:0003723~RNA binding	NA	NA
B9J08_004169	RPC19	-1.41382	0.375317	3.81796	DOWN	Hypothetical_protein	RNA polymerase [03020]; Transcription machinery [03021]	GO:0003899~DNA-directed RNA polymerase activity;GO:0046983~protein dimerization activity	GO:0006351~transcription, DNA-templated	NA
B9J08_000606	NA	-1.41139	0.375949	0.554179	DOWN	Uncharacterized protein	NA	NA	NA	NA
B9J08_003031	NOP7	-1.41086	0.376088	2.9134	DOWN	Pescadillo homolog (Nucleolar protein 7 homolog)	Ribosome biogenesis [03009]	GO:0043021~ribonucleoprotein complex binding;GO:0070180~large ribosomal subunit rRNA binding	GO:0000462~maturation of SSU-rRNA from tricistronic rRNA transcript (SSU-rRNA, 5.8S rRNA, LSU-rRNA);GO:0000463~maturation of LSU-rRNA from tricistronic rRNA transcript (SSU-rRNA, 5.8S rRNA, LSU-rRNA);GO:0000466~maturation of 5.8S rRNA from tricistronic rRNA transcript (SSU-rRNA, 5.8S rRNA, LSU-rRNA)	GO:0005654~nucleoplasm;GO:0030687~preribosome, large subunit precursor;GO:0070545~PeBoW complex
B9J08_004579	TEF1	-1.40884	0.376614	6.21967	DOWN	Elongation factor 1-alpha	Messenger RNA biogenesis [03019]; Membrane trafficking [04131]; Transfer RNA biogenesis [03016]; Translation factors [03012]; Exosome [04147]; RNA transport [03013]	GO:0003746~translation elongation factor activity;GO:0003924~GTPase activity;GO:0005525~GTP binding	NA	NA
B9J08_002990	NA	-1.40754	0.376954	6.09026	DOWN	Sulfatase domain-containing protein	NA	GO:0008484~sulfuric ester hydrolase activity	NA	NA
B9J08_000432	YPK3	-1.40241	0.378297	7.104	DOWN	Uncharacterized protein	Protein kinases [01001]	GO:0004674~protein serine/threonine kinase activity;GO:0005524~ATP binding	NA	NA
B9J08_003222	NA	-1.40085	0.378706	1.70423	DOWN	YCII domain-containing protein	NA	NA	NA	NA
B9J08_001547	SIT1	-1.40037	0.378831	1.19478	DOWN	Uncharacterized protein	Transporters [02000]	GO:0022857~transmembrane transporter activity	NA	GO:0016021~integral component of membrane
B9J08_000791	ZCF29	-1.39248	0.380909	6.81519	DOWN	Zn(2)-C6 fungal-type domain-containing protein	NA	GO:0000981~sequence-specific DNA binding RNA polymerase II transcription factor activity;GO:0008270~zinc ion binding	NA	NA
B9J08_004133	BLM3	-1.39155	0.381155	6.20129	DOWN	Uncharacterized protein	Proteasome [03050]; Proteasome [03051]	GO:0016504~peptidase activator activity;GO:0070577~lysine-acetylated histone binding;GO:0070628~proteasome binding	GO:0006281~DNA repair	NA
B9J08_004181	MTR3	-1.38154	0.383808	7.17546	DOWN	RNase_PH domain-containing protein	Messenger RNA biogenesis [03019]; RNA degradation [03018]	NA	NA	GO:0005634~nucleus
B9J08_003600	NOP6	-1.38077	0.384014	6.89808	DOWN	RRM domain-containing protein	Ribosome biogenesis [03009]	GO:0019843~rRNA binding;GO:0030515~snoRNA binding	GO:0042274~ribosomal small subunit biogenesis	GO:0005730~nucleolus;GO:0030686~90S preribosome
B9J08_001434	MRT4	-1.36021	0.389526	2.44804	DOWN	Ribosome assembly factor mrt4	Ribosome biogenesis [03009]	NA	GO:0000027~ribosomal large subunit assembly;GO:0000055~ribosomal large subunit export from nucleus;GO:0000956~nuclear-transcribed mRNA catabolic process;GO:0006364~rRNA processing	GO:0005654~nucleoplasm;GO:0005730~nucleolus;GO:0005737~cytoplasm;GO:0030687~preribosome, large subunit precursor
B9J08_001704	ECM32	-1.35946	0.389729	5.27867	DOWN	AAA domain-containing protein	NA	GO:0004386~helicase activity	NA	NA
B9J08_003371	GPM2	-1.35543	0.390818	6.64604	DOWN	Phosphoglycerate mutase (EC 5.4.2.11)	PATHWAY: Carbohydrate degradation; glycolysis; pyruvate from D-glyceraldehyde 3-phosphate: step 3/5. {ECO:0000256|ARBA:ARBA00004798, ECO:0000256|RuleBase:RU004511}.; Glycolysis / Gluconeogenesis [00010]; Exosome [04147]; Methane metabolism [00680]; Glycine, serine and threonine metabolism [00260]; Membrane trafficking [04131]	GO:0004619~phosphoglycerate mutase activity	GO:0006096~glycolytic process	NA
B9J08_003877	REI1	-1.35465	0.39103	3.93522	DOWN	C2H2-type domain-containing protein	Ribosome biogenesis [03009]	NA	NA	NA
B9J08_002801	BCD1	-1.35318	0.391427	1.33493	DOWN	HIT-type domain-containing protein	NA	GO:0046872~metal ion binding	NA	NA
B9J08_003014	SRP40	-1.35097	0.392029	1.74371	DOWN	SRP40_C domain-containing protein	NA	NA	NA	NA
B9J08_000891	NA	-1.34853	0.392691	0.400289	DOWN	Uncharacterized protein	NA	NA	NA	NA
B9J08_001295	NUC1	-1.33493	0.396412	5.81619	DOWN	Endonuclease (EC 3.1.30.-)	Mitochondrial biogenesis [03029]	GO:0000014~single-stranded DNA endodeoxyribonuclease activity;GO:0003676~nucleic acid binding;GO:0004521~endoribonuclease activity;GO:0004529~exodeoxyribonuclease activity;GO:0046872~metal ion binding	GO:0006309~apoptotic DNA fragmentation;GO:0006310~DNA recombination;GO:0006401~RNA catabolic process;GO:0051607~defense response to virus	GO:0005634~nucleus;GO:0005743~mitochondrial inner membrane;GO:0005829~cytosol
B9J08_004164	MRD1	-1.33008	0.397747	6.64816	DOWN	Multiple RNA-binding domain-containing protein 1	Ribosome biogenesis [03009]	GO:0042134~rRNA primary transcript binding	GO:0000447~endonucleolytic cleavage in ITS1 to separate SSU-rRNA from 5.8S rRNA and LSU-rRNA from tricistronic rRNA transcript (SSU-rRNA, 5.8S rRNA, LSU-rRNA);GO:0000472~endonucleolytic cleavage to generate mature 5'-end of SSU-rRNA from (SSU-rRNA, 5.8S rRNA, LSU-rRNA);GO:0000480~endonucleolytic cleavage in 5'-ETS of tricistronic rRNA transcript (SSU-rRNA, 5.8S rRNA, LSU-rRNA);GO:0034462~small-su…	GO:0005730~nucleolus;GO:0030686~90S preribosome
B9J08_004513	FCY24	-1.32756	0.398442	6.21754	DOWN	Ncs1 nucleoside transporter	NA	GO:0031924~vitamin B6 transporter activity	NA	GO:0005886~plasma membrane;GO:0016021~integral component of membrane
B9J08_001128	MRPL7	-1.32707	0.398576	6.1482	DOWN	Ribosomal_L5_C domain-containing protein	Ribosome [03011]; Ribosome [03010]	GO:0003735~structural constituent of ribosome	GO:0006412~translation	GO:0005762~mitochondrial large ribosomal subunit
B9J08_001716	PRP2	-1.3264	0.398761	6.15007	DOWN	Uncharacterized protein	NA	GO:0004386~helicase activity;GO:0005524~ATP binding	NA	NA
B9J08_004132	NMD5	-1.32522	0.399088	6.79602	DOWN	Importin N-terminal domain-containing protein	Ribosome biogenesis [03009]	GO:0031267~small GTPase binding	GO:0006886~intracellular protein transport	NA
B9J08_005434	URB1	-1.32466	0.399244	2.25274	DOWN	Uncharacterized protein	Ribosome biogenesis [03009]	NA	NA	NA
B9J08_004709	NCP1	-1.32306	0.399687	4.73306	DOWN	NADPH--cytochrome P450 reductase (CPR) (P450R) (EC 1.6.2.4)	Enzymes with EC numbers[99980]	GO:0003958~NADPH-hemoprotein reductase activity;GO:0003959~NADPH dehydrogenase activity;GO:0009055~electron carrier activity;GO:0010181~FMN binding;GO:0050660~flavin adenine dinucleotide binding;GO:0050661~NADP binding	GO:0006696~ergosterol biosynthetic process	GO:0005741~mitochondrial outer membrane;GO:0005789~endoplasmic reticulum membrane;GO:0005886~plasma membrane;GO:0016021~integral component of membrane
B9J08_001365	ERO1	-1.31641	0.401532	5.14054	DOWN	Uncharacterized protein	Protein processing in endoplasmic reticulum [04141]	GO:0003756~protein disulfide isomerase activity;GO:0016671~oxidoreductase activity, acting on a sulfur group of donors, disulfide as acceptor;GO:0016972~thiol oxidase activity	GO:0034975~protein folding in endoplasmic reticulum	GO:0005789~endoplasmic reticulum membrane
B9J08_004901	NA	-1.31331	0.402395	0.0637883	DOWN	NA	NA	NA	NA	NA
B9J08_004271	CAP4	-1.30903	0.403593	2.15063	DOWN	BZIP domain-containing protein	Transcription factors [03000]	GO:0003700~sequence-specific DNA binding transcription factor activity	NA	NA
B9J08_000997	GLG2	-1.30883	0.403647	5.17279	DOWN	Self-glucosylating initiator of glycogen synthesis	NA	GO:0016757~transferase activity, transferring glycosyl groups	NA	NA
B9J08_002604	BFR2	-1.30675	0.404229	2.01217	DOWN	Protein BFR2	Ribosome biogenesis [03009]	NA	GO:0000462~maturation of SSU-rRNA from tricistronic rRNA transcript (SSU-rRNA, 5.8S rRNA, LSU-rRNA)	GO:0005730~nucleolus;GO:0032040~small-subunit processome
B9J08_005194	NA	-1.30189	0.405594	1.01404	DOWN	Uncharacterized protein	NA	NA	NA	NA
B9J08_003805	YCR090C	-1.2996	0.40624	6.29992	DOWN	Uncharacterized protein	NA	NA	NA	NA
B9J08_004116	CKA1	-1.29625	0.407182	5.67753	DOWN	Protein kinase domain-containing protein	Ribosome biogenesis [03009]; Ribosome biogenesis in eukaryotes [03008]; Protein kinases [01001]; Mitophagy - yeast [04139]	GO:0004674~protein serine/threonine kinase activity;GO:0005524~ATP binding	GO:0006356~regulation of transcription from RNA polymerase I promoter;GO:0006359~regulation of transcription from RNA polymerase III promoter;GO:0006974~cellular response to DNA damage stimulus;GO:0007535~donor selection;GO:0018105~peptidyl-serine phosphorylation;GO:0018107~peptidyl-threonine phosphorylation	GO:0005956~protein kinase CK2 complex;GO:0034456~UTP-C complex
B9J08_002542	SIP5	-1.29433	0.407725		DOWN	Uncharacterized protein	NA	NA	NA	NA
B9J08_005003	CKA2	-1.29131	0.408579	5.92109	DOWN	Protein kinase domain-containing protein	Ribosome biogenesis [03009]; Ribosome biogenesis in eukaryotes [03008]; Protein kinases [01001]; Mitophagy - yeast [04139]	GO:0004674~protein serine/threonine kinase activity;GO:0005524~ATP binding	GO:0006356~regulation of transcription from RNA polymerase I promoter;GO:0006359~regulation of transcription from RNA polymerase III promoter;GO:0006974~cellular response to DNA damage stimulus;GO:0007535~donor selection;GO:0018105~peptidyl-serine phosphorylation;GO:0018107~peptidyl-threonine phosphorylation;GO:0071470~cellular response to osmotic stress	GO:0005956~protein kinase CK2 complex;GO:0034456~UTP-C complex
B9J08_001223	NA	-1.28997	0.408959	5.50848	DOWN	Uncharacterized protein	NA	NA	NA	NA
B9J08_004920	YAR1	-1.28941	0.409117	1.8516	DOWN	ANK_REP_REGION domain-containing protein	Function unknown[99997]	GO:0051082~unfolded protein binding	GO:0000056~ribosomal small subunit export from nucleus;GO:0006970~response to osmotic stress;GO:0032880~regulation of protein localization;GO:0034599~cellular response to oxidative stress;GO:0042274~ribosomal small subunit biogenesis	GO:0005634~nucleus
B9J08_001715	URK1	-1.28926	0.409162	6.01909	DOWN	Uridine kinase (EC 2.7.1.48)	PATHWAY: Pyrimidine metabolism; CTP biosynthesis via salvage pathway; CTP from cytidine: step 1/3. {ECO:0000256|RuleBase:RU003825}.; PATHWAY: Pyrimidine metabolism; UMP biosynthesis via salvage pathway; UMP from uridine: step 1/1. {ECO:0000256|ARBA:ARBA00004690, ECO:0000256|RuleBase:RU003825}.; Pyrimidine metabolism [00240]	GO:0004849~uridine kinase activity;GO:0005524~ATP binding	GO:0009116~nucleoside metabolic process;GO:0044206~UMP salvage;GO:0044211~CTP salvage	NA
B9J08_000249	NA	-1.28836	0.409415	1.13222	DOWN	Uncharacterized protein	NA	NA	NA	NA
B9J08_005083	STE3	-1.28567	0.41018	0.433669	DOWN	Uncharacterized protein	MAPK signaling pathway - yeast [04011]; G protein-coupled receptors [04030]	GO:0004932~mating-type factor pheromone receptor activity	NA	GO:0016021~integral component of membrane
B9J08_001276	NSR1	-1.28505	0.410356	3.7751	DOWN	Uncharacterized protein	Chromosome and associated proteins [03036]; Ribosome biogenesis [03009]	GO:0003723~RNA binding	NA	NA
B9J08_003777	NA	-1.28426	0.410583	0.629165	DOWN	Uncharacterized protein	NA	NA	NA	GO:0016021~integral component of membrane
B9J08_001546	SAP8	-1.28352	0.410791	0.895453	DOWN	Aspartic protease	NA	GO:0004190~aspartic-type endopeptidase activity	NA	NA
B9J08_001016	HGT13	-1.27933	0.411988	2.54212	DOWN	MFS domain-containing protein	NA	GO:0022857~transmembrane transporter activity	NA	GO:0016021~integral component of membrane
B9J08_005287	SAP5	-1.27465	0.413325	1.01993	DOWN	Aspartic protease	NA	GO:0004190~aspartic-type endopeptidase activity	NA	NA
B9J08_004193	NA	-1.2703	0.414575	0.473749	DOWN	Uncharacterized protein	NA	NA	NA	NA
B9J08_000854	YGR017W	-1.2701	0.414631	5.3393	DOWN	Pyridox_oxase_2 domain-containing protein	Vitamin B6 metabolism [00750]	GO:0010181~FMN binding	NA	NA
B9J08_004272	NA	-1.26977	0.414727	5.55202	DOWN	Uncharacterized protein	NA	NA	NA	NA
B9J08_004146	RPL14	-1.26725	0.415451	5.80682	DOWN	Hypothetical_protein	Ribosome [03011]; Ribosome [03010]	GO:0003723~RNA binding;GO:0003735~structural constituent of ribosome	GO:0006412~translation	GO:0005840~ribosome
B9J08_002592	NA	-1.26615	0.415769	4.83116	DOWN	Uncharacterized protein	NA	NA	NA	GO:0016021~integral component of membrane
B9J08_000465	ARO2	-1.26183	0.417016	5.01028	DOWN	Chorismate synthase (EC 4.2.3.5)	PATHWAY: Metabolic intermediate biosynthesis; chorismate biosynthesis; chorismate from D-erythrose 4-phosphate and phosphoenolpyruvate: step 7/7. {ECO:0000256|ARBA:ARBA00005044, ECO:0000256|RuleBase:RU000605}.; Phenylalanine, tyrosine and tryptophan biosynthesis [00400]	GO:0004107~chorismate synthase activity	GO:0008652~cellular amino acid biosynthetic process;GO:0009073~aromatic amino acid family biosynthetic process;GO:0009423~chorismate biosynthetic process	NA
B9J08_003602	IPI3	-1.25929	0.417748	2.67362	DOWN	Hypothetical_protein (Pre-rrna-processing protein ipi3)	Ribosome biogenesis [03009]	NA	NA	NA
B9J08_004144	SPC3	-1.24999	0.420453	5.51138	DOWN	Signal peptidase subunit 3 (EC 3.4.-.-)	Protein export [03060]	NA	GO:0006465~signal peptide processing;GO:0045047~protein targeting to ER	GO:0005787~signal peptidase complex;GO:0016021~integral component of membrane
B9J08_003175	BOP3	-1.24873	0.420818	5.55976	DOWN	Uncharacterized protein	NA	NA	NA	NA
B9J08_004387	NA	-1.24283	0.422544	0.617916	DOWN	Uncharacterized protein	NA	NA	NA	NA
B9J08_005420	NA	-1.23513	0.424803	0.886398	DOWN	Hypothetical_protein	NA	NA	NA	NA
B9J08_004129	KRE30	-1.23475	0.424918	5.00451	DOWN	Atp-binding cassette sub-family f member 2	Ribosome biogenesis [03009]	GO:0005524~ATP binding;GO:0042626~ATPase activity, coupled to transmembrane movement of substances	NA	NA
B9J08_004446	GCN20	-1.23343	0.425306	2.11836	DOWN	Uncharacterized protein	NA	GO:0005524~ATP binding;GO:0042626~ATPase activity, coupled to transmembrane movement of substances	NA	NA
B9J08_000714	RRP12	-1.22946	0.426478	4.46098	DOWN	NUC173 domain-containing protein	Ribosome biogenesis [03009]	NA	NA	GO:0005634~nucleus
B9J08_004341	NA	-1.22679	0.427268	4.77248	DOWN	DAO domain-containing protein	Butanoate metabolism [00650]	GO:0016491~oxidoreductase activity	NA	NA
B9J08_000003	ZRT1	-1.22222	0.428622	4.89641	DOWN	Zrt1 zinc transporter	Transporters [02000]	GO:0046873~metal ion transmembrane transporter activity	NA	GO:0016021~integral component of membrane
B9J08_002984	YKU80	-1.21958	0.429407	5.56274	DOWN	DNA helicase (EC 3.6.4.12)	DNA repair and recombination proteins [03400]; Non-homologous end-joining [03450]	GO:0003677~DNA binding;GO:0003678~DNA helicase activity;GO:0005524~ATP binding;GO:0016787~hydrolase activity	GO:0006303~double-strand break repair via nonhomologous end joining;GO:0006310~DNA recombination	GO:0000781~chromosome, telomeric region;GO:0005634~nucleus
B9J08_005364	GCD10	-1.21841	0.429757	2.24256	DOWN	tRNA (adenine(58)-N(1))-methyltransferase non-catalytic subunit TRM6 (tRNA(m1A58)-methyltransferase subunit TRM6)	Transfer RNA biogenesis [03016]	GO:0016429~tRNA (adenine-N1-)-methyltransferase activity	NA	GO:0005634~nucleus;GO:0031515~tRNA (m1A) methyltransferase complex
B9J08_005190	MGS1	-1.21811	0.429846	5.24712	DOWN	AAA domain-containing protein	Replication and repair[99976]	GO:0005524~ATP binding;GO:0016887~ATPase activity	NA	NA
B9J08_003542	AYR2	-1.2127	0.431461	4.73934	DOWN	1-acyl dihydroxyacetone phosphate reductase ribitol 2-dehydrogenase	Glycerophospholipid metabolism [00564]; Ether lipid metabolism [00565]	GO:0016491~oxidoreductase activity	NA	NA
B9J08_000356	MSE1	-1.20848	0.432725	4.60994	DOWN	Glutamyl-tRNA synthetase (EC 6.1.1.17)	Amino acid related enzymes [01007]; Aminoacyl-tRNA biosynthesis [00970]; Prokaryotic defense system [02048]; Porphyrin and chlorophyll metabolism [00860]; Transfer RNA biogenesis [03016]	GO:0000049~tRNA binding;GO:0004818~glutamate-tRNA ligase activity;GO:0005524~ATP binding;GO:0008270~zinc ion binding	GO:0006424~glutamyl-tRNA aminoacylation	NA
B9J08_004161	ERG5	-1.20659	0.43329	2.52803	DOWN	Uncharacterized protein	NA	GO:0005506~iron ion binding;GO:0016712~oxidoreductase activity, acting on paired donors, with incorporation or reduction of molecular oxygen, reduced flavin or flavoprotein as one donor, and incorporation of one atom of oxygen;GO:0020037~heme binding	NA	NA
B9J08_004502	UT14	-1.20471	0.433855	3.46131	DOWN	Uncharacterized protein	Ribosome biogenesis in eukaryotes [03008]; Ribosome biogenesis [03009]	NA	GO:0000447~endonucleolytic cleavage in ITS1 to separate SSU-rRNA from 5.8S rRNA and LSU-rRNA from tricistronic rRNA transcript (SSU-rRNA, 5.8S rRNA, LSU-rRNA);GO:0000472~endonucleolytic cleavage to generate mature 5'-end of SSU-rRNA from (SSU-rRNA, 5.8S rRNA, LSU-rRNA);GO:0000480~endonucleolytic cleavage in 5'-ETS of tricistronic rRNA transcript (SSU-rRNA, 5.8S rRNA, LSU-rRNA)	GO:0005730~nucleolus;GO:0032040~small-subunit processome
B9J08_002813	CEF3	-1.19934	0.435475	5.03262	DOWN	Elongation factor 3	PATHWAY: Protein biosynthesis; polypeptide chain elongation. {ECO:0000256|ARBA:ARBA00004815}.; Translation factors [03012]	GO:0003746~translation elongation factor activity;GO:0005524~ATP binding;GO:0042626~ATPase activity, coupled to transmembrane movement of substances	NA	NA
B9J08_001460	MRPL36	-1.19879	0.435639	3.10918	DOWN	Uncharacterized protein	NA	GO:0003735~structural constituent of ribosome	GO:0032543~mitochondrial translation	GO:0005762~mitochondrial large ribosomal subunit
B9J08_004591	YHM2	-1.19496	0.436799	4.77975	DOWN	Mitochondrial DNA replication protein YHM2	NA	NA	NA	GO:0016021~integral component of membrane
B9J08_003601	NA	-1.19026	0.438224	3.79333	DOWN	Uncharacterized protein	NA	NA	NA	NA
B9J08_003541	NA	-1.18818	0.438856	3.94664	DOWN	SurE domain-containing protein	NA	GO:0016787~hydrolase activity	NA	NA
B9J08_005189	NA	-1.185	0.439824	1.83206	DOWN	Uncharacterized protein	NA	NA	NA	GO:0016021~integral component of membrane
B9J08_004323	NA	-1.18491	0.439851	1.6221	DOWN	tRNA (adenine(58)-N(1))-methyltransferase catalytic subunit TRM61 (EC 2.1.1.220) (tRNA(m1A58)-methyltransferase subunit TRM61)	Transfer RNA biogenesis [03016]	GO:0016429~tRNA (adenine-N1-)-methyltransferase activity	NA	GO:0031515~tRNA (m1A) methyltransferase complex
B9J08_003795	MTR4	-1.18488	0.43986	3.52102	DOWN	Uncharacterized protein	Transfer RNA biogenesis [03016]; RNA degradation [03018]; Ribosome biogenesis [03009]; Messenger RNA biogenesis [03019]; Spliceosome [03041]	GO:0003723~RNA binding;GO:0003724~RNA helicase activity;GO:0004532~exoribonuclease activity;GO:0005524~ATP binding	GO:0006401~RNA catabolic process	GO:0031499~TRAMP complex
B9J08_001535	CYB2	-1.18194	0.440759	1.73091	DOWN	Uncharacterized protein	Glyoxylate and dicarboxylate metabolism [00630]; Peroxisome [04146]	GO:0010181~FMN binding;GO:0016491~oxidoreductase activity	NA	NA
B9J08_003216	OFD1	-1.17993	0.441374	5.45474	DOWN	Fe2OG dioxygenase domain-containing protein	Enzymes with EC numbers[99980]	GO:0005506~iron ion binding;GO:0019826~oxygen sensor activity;GO:0031418~L-ascorbic acid binding;GO:0031543~peptidyl-proline dioxygenase activity	GO:0010620~negative regulation of transcription by transcription factor catabolism;GO:0018188~peptidyl-proline di-hydroxylation;GO:0032436~positive regulation of proteasomal ubiquitin-dependent protein catabolic process;GO:0043392~negative regulation of DNA binding;GO:0071455~cellular response to hyperoxia;GO:1900038~negative regulation of cellular response to hypoxia;GO:2000639~negative regulati…	GO:0005634~nucleus
B9J08_001982	NA	-1.17864	0.441768	0.0712855	DOWN	NA	NA	NA	NA	NA
B9J08_001630	NA	-1.17309	0.44347	0.702842	DOWN	Hypothetical_protein	NA	NA	NA	NA
B9J08_001499	SIT1	-1.16492	0.445989	2.25804	DOWN	Uncharacterized protein	Transporters [02000]	GO:0022857~transmembrane transporter activity	NA	GO:0016021~integral component of membrane
B9J08_005471	NNT1	-1.15839	0.448012	3.93442	DOWN	Protein N-terminal and lysine N-methyltransferase EFM7 (EC 2.1.1.-) (Elongation factor methyltransferase 7)	Translation factors [03012]	GO:0016279~protein-lysine N-methyltransferase activity;GO:0071885~N-terminal protein N-methyltransferase activity	GO:0018013~N-terminal peptidyl-glycine methylation;GO:0018027~peptidyl-lysine dimethylation	GO:0005737~cytoplasm
B9J08_003382	NOP4	-1.15169	0.450099	2.81891	DOWN	Nucleolar protein 4	Ribosome biogenesis [03009]; Ribosome biogenesis in eukaryotes [03008]	GO:0003723~RNA binding	NA	NA
B9J08_003802	MRX1	-1.14815	0.451204	3.95053	DOWN	Uncharacterized protein	NA	NA	NA	NA
B9J08_000928	AQY1	-1.1405	0.453603	1.34981	DOWN	Mip family channel protein	Transporters [02000]	GO:0015250~water channel activity	GO:0030437~ascospore formation	GO:0005789~endoplasmic reticulum membrane;GO:0005886~plasma membrane;GO:0016021~integral component of membrane
B9J08_000523	OCT1	-1.1397	0.453853	3.46817	DOWN	Peptidase_M3 domain-containing protein	Peptidases and inhibitors [01002]; Mitochondrial biogenesis [03029]	GO:0004222~metalloendopeptidase activity;GO:0046872~metal ion binding	GO:0006627~protein processing involved in protein targeting to mitochondrion;GO:0006879~cellular iron ion homeostasis;GO:0050821~protein stabilization	GO:0005759~mitochondrial matrix
B9J08_003261	MIA40	-1.13444	0.455513	4.68381	DOWN	Mitochondrial import inner membrane translocase TIM40 (Mitochondrial intermembrane space import and assembly protein 40)	Mitochondrial biogenesis [03029]; Transporters [02000]	GO:0015035~protein disulfide oxidoreductase activity	GO:0045041~protein import into mitochondrial intermembrane space	GO:0005743~mitochondrial inner membrane
B9J08_003838	DAC1	-1.13439	0.455529	3.7495	DOWN	N-acetylglucosamine-6-phosphate deacetylase (EC 3.5.1.25)	Amino sugar and nucleotide sugar metabolism [00520]	GO:0008448~N-acetylglucosamine-6-phosphate deacetylase activity;GO:0046872~metal ion binding;GO:0047419~N-acetylgalactosamine-6-phosphate deacetylase activity	GO:0005975~carbohydrate metabolic process;GO:0006044~N-acetylglucosamine metabolic process	NA
B9J08_000593	BEM1	-1.13384	0.4557	2.20475	DOWN	Uncharacterized protein	NA	GO:0035091~phosphatidylinositol binding	GO:0000902~cell morphogenesis	NA
B9J08_005534	NA	-1.1327	0.456062	4.08455	DOWN	Uncharacterized protein	NA	NA	NA	NA
B9J08_003202	GIT4	-1.13115	0.456552	2.05814	DOWN	MFS domain-containing protein	NA	GO:0022857~transmembrane transporter activity	NA	GO:0016021~integral component of membrane
B9J08_000107	RPS20	-1.1234	0.45901	4.33398	DOWN	40S ribosomal protein S20	Ribosome [03010]; Ribosome [03011]	GO:0003723~RNA binding;GO:0003735~structural constituent of ribosome	GO:0006412~translation	GO:0015935~small ribosomal subunit
B9J08_003317	NA	-1.12309	0.45911	3.15917	DOWN	Uncharacterized protein	NA	NA	NA	NA
B9J08_002065	SGE1	-1.12226	0.459372	4.66245	DOWN	MFS domain-containing protein	NA	GO:0022857~transmembrane transporter activity	NA	GO:0016021~integral component of membrane
B9J08_003927	CSI2	-1.12116	0.459725	4.13876	DOWN	Brix domain-containing protein	Ribosome biogenesis [03009]	GO:0008097~5S rRNA binding;GO:0042134~rRNA primary transcript binding	GO:0000027~ribosomal large subunit assembly;GO:0000464~endonucleolytic cleavage in ITS1 upstream of 5.8S rRNA from tricistronic rRNA transcript (SSU-rRNA, 5.8S rRNA, LSU-rRNA);GO:0000465~exonucleolytic trimming to generate mature 5'-end of 5.8S rRNA from tricistronic rRNA transcript (SSU-rRNA, 5.8S rRNA, LSU-rRNA)	GO:0005730~nucleolus;GO:0030687~preribosome, large subunit precursor
B9J08_004512	SCO1	-1.12063	0.459892	4.1861	DOWN	Thioredoxin domain-containing protein	Mitochondrial biogenesis [03029]	GO:0005507~copper ion binding;GO:0016531~copper chaperone activity	GO:0006878~cellular copper ion homeostasis;GO:0008535~respiratory chain complex IV assembly	GO:0005743~mitochondrial inner membrane;GO:0016021~integral component of membrane
B9J08_003279	PSP1	-1.11866	0.460522	4.16567	DOWN	PSP1 C-terminal domain-containing protein	NA	NA	NA	NA
B9J08_004626	LCP5	-1.11736	0.460935	3.92266	DOWN	Uncharacterized protein	Ribosome biogenesis [03009]	NA	GO:0000447~endonucleolytic cleavage in ITS1 to separate SSU-rRNA from 5.8S rRNA and LSU-rRNA from tricistronic rRNA transcript (SSU-rRNA, 5.8S rRNA, LSU-rRNA);GO:0000480~endonucleolytic cleavage in 5'-ETS of tricistronic rRNA transcript (SSU-rRNA, 5.8S rRNA, LSU-rRNA)	GO:0005730~nucleolus
B9J08_004009	TRZ1	-1.11678	0.461121	4.26699		Ribonuclease Z (EC 3.1.26.11)	Transfer RNA biogenesis [03016]; RNA transport [03013]	GO:0016787~hydrolase activity	GO:0008033~tRNA processing	NA
B9J08_005475	NA	-1.1166	0.461178	0.0645049		YCII domain-containing protein	NA	NA	NA	NA
B9J08_002134	NA	-1.1166	0.461178	0.0645049		NA	NA	NA	NA	NA
B9J08_004154	NA	-1.11408	0.461986	2.57453		Aa_trans domain-containing protein	NA	NA	NA	GO:0005774~vacuolar membrane;GO:0016021~integral component of membrane
B9J08_002121	ISY1	-1.11383	0.462064	3.50335		Pre-mRNA-splicing factor ISY1	Spliceosome [03040]; Spliceosome [03041]	GO:0000384~first spliceosomal transesterification activity	GO:0000350~generation of catalytic spliceosome for second transesterification step;GO:0000389~mRNA 3'-splice site recognition	GO:0000974~Prp19 complex;GO:0071006~U2-type catalytic step 1 spliceosome;GO:0071007~U2-type catalytic step 2 spliceosome;GO:0071014~post-mRNA release spliceosomal complex;GO:0071020~post-spliceosomal complex
B9J08_000649	FYV4	-1.11299	0.462335	3.68761		Protein FYV4, mitochondrial	NA	NA	NA	GO:0005739~mitochondrion
B9J08_003021	UTP15	-1.11148	0.46282	3.05658		WD_REPEATS_REGION domain-containing protein	Ribosome biogenesis in eukaryotes [03008]; Ribosome biogenesis [03009]	NA	GO:0006364~rRNA processing	GO:0005730~nucleolus
B9J08_003909	NA	-1.11123	0.462899	4.01695		Uncharacterized protein	NA	NA	NA	NA
B9J08_002651	ISM1	-1.10548	0.464748	4.18652		Isoleucyl-tRNA synthetase (EC 6.1.1.5)	Transfer RNA biogenesis [03016]; Amino acid related enzymes [01007]; Aminoacyl-tRNA biosynthesis [00970]	GO:0000049~tRNA binding;GO:0002161~aminoacyl-tRNA editing activity;GO:0004822~isoleucine-tRNA ligase activity;GO:0005524~ATP binding	GO:0006428~isoleucyl-tRNA aminoacylation;GO:0032543~mitochondrial translation	GO:0005739~mitochondrion
B9J08_000555	PXL1	-1.10327	0.465459	4.39518		Uncharacterized protein	NA	GO:0046872~metal ion binding	GO:0035023~regulation of Rho protein signal transduction	NA
B9J08_003962	ACL4	-1.10141	0.466061	4.78565		TPR_REGION domain-containing protein	NA	NA	NA	NA
B9J08_002627	SOR2	-1.10012	0.466478	3.32625		D-xylulose reductase	Pentose and glucuronate interconversions [00040]	GO:0008270~zinc ion binding;GO:0016491~oxidoreductase activity	NA	NA
B9J08_004309	PFK1	-1.0986	0.466971	3.29105		ATP-dependent 6-phosphofructokinase (ATP-PFK) (Phosphofructokinase) (EC 2.7.1.11) (Phosphohexokinase)	PATHWAY: Carbohydrate degradation. {ECO:0000256|ARBA:ARBA00004921}.; PATHWAY: Carbohydrate degradation; glycolysis; D-glyceraldehyde 3-phosphate and glycerone phosphate from D-glucose: step 3/4. {ECO:0000256|ARBA:ARBA00004679, ECO:0000256|HAMAP-Rule:MF_03184, ECO:0000256|PIRNR:PIRNR000533}.; RNA degradation [03018]; Protein phosphatases and associated proteins [01009]; Pentose phosphate pathway […	GO:0003872~6-phosphofructokinase activity;GO:0005524~ATP binding;GO:0046872~metal ion binding	GO:0006002~fructose 6-phosphate metabolic process	GO:0005737~cytoplasm
B9J08_000418	CFL4	-1.09744	0.467346	2.89096		FAD-binding FR-type domain-containing protein	NA	GO:0016491~oxidoreductase activity	GO:0006811~ion transport	GO:0016021~integral component of membrane
B9J08_004136	NA	-1.09629	0.467717	4.45436		Uncharacterized protein	NA	NA	NA	NA
B9J08_003827	SSP2	-1.09359	0.468594	1.02611		Uncharacterized protein	NA	NA	NA	NA
B9J08_004207	ECM1	-1.09242	0.468975	2.81732		Uncharacterized protein	NA	NA	NA	GO:0005634~nucleus;GO:0005737~cytoplasm
B9J08_004269	MRPL35	-1.08764	0.470529	3.82168		Uncharacterized protein	Ribosome [03011]	NA	NA	NA
B9J08_004118	YDR338C	-1.08488	0.471432	3.62688		Uncharacterized protein	Transporters [02000]	GO:0015297~antiporter activity;GO:0042910~xenobiotic transporter activity	NA	GO:0016021~integral component of membrane
B9J08_002600	PMM1	-1.0839	0.471752	4.70999		Phosphomannomutase (EC 5.4.2.8)	PATHWAY: Nucleotide-sugar biosynthesis; GDP-alpha-D-mannose biosynthesis; alpha-D-mannose 1-phosphate from D-fructose 6-phosphate: step 2/2. {ECO:0000256|ARBA:ARBA00004699, ECO:0000256|RuleBase:RU361118}.; Amino sugar and nucleotide sugar metabolism [00520]; Fructose and mannose metabolism [00051]	GO:0004615~phosphomannomutase activity	GO:0009298~GDP-mannose biosynthetic process	GO:0005737~cytoplasm
B9J08_004076	FUR1	-1.07994	0.473048	4.333		Fur1 uracil phosphoribosyltransferase	Pyrimidine metabolism [00240]	GO:0004845~uracil phosphoribosyltransferase activity	GO:0008655~pyrimidine-containing compound salvage;GO:0009116~nucleoside metabolic process	NA
B9J08_003821	SOF1	-1.07917	0.473301	2.60249		WD_REPEATS_REGION domain-containing protein	Ribosome biogenesis [03009]; Ubiquitin system [04121]	NA	GO:0000462~maturation of SSU-rRNA from tricistronic rRNA transcript (SSU-rRNA, 5.8S rRNA, LSU-rRNA)	GO:0005730~nucleolus;GO:0032040~small-subunit processome
B9J08_001863	COX15	-1.0786	0.473486	3.82663		Hypothetical_protein	Oxidative phosphorylation [00190]; Mitochondrial biogenesis [03029]; Porphyrin and chlorophyll metabolism [00860]	GO:0016627~oxidoreductase activity, acting on the CH-CH group of donors	GO:0006784~heme a biosynthetic process	GO:0016021~integral component of membrane
B9J08_003843	NA	-1.07816	0.473631	4.10729		Uncharacterized protein	NA	NA	NA	NA
B9J08_004155	DTD2	-1.07552	0.474499	3.82319		D-aminoacyl-tRNA deacylase (EC 3.1.1.96)	Transfer RNA biogenesis [03016]	GO:0000049~tRNA binding;GO:0051500~D-tyrosyl-tRNA(Tyr) deacylase activity;GO:0097358~D-leucyl-tRNA(Leu) deacylase activity	GO:1900829~D-tyrosine catabolic process;GO:1900832~D-leucine catabolic process	GO:0005737~cytoplasm
B9J08_001462	CCN1	-1.07527	0.474582	3.64141		Cyclin N-terminal domain-containing protein	NA	NA	GO:0051726~regulation of cell cycle	NA
B9J08_000467	MNL1	-1.07501	0.474666	4.08522		Uncharacterized protein	Transcription factors [03000]	NA	NA	NA
B9J08_005064	CFL4	-1.07344	0.475186	4.34188		Uncharacterized protein	NA	GO:0016491~oxidoreductase activity	GO:0006811~ion transport	GO:0016021~integral component of membrane
B9J08_004390	NA	-1.07079	0.476059	1.12292		Uncharacterized protein	NA	NA	NA	NA
B9J08_002546	YDL157C	-1.06747	0.477154	2.74966		Uncharacterized protein	NA	NA	NA	NA
B9J08_004507	FMS1	-1.06265	0.478752	4.16034		Amino_oxidase domain-containing protein	beta-Alanine metabolism [00410]; Pantothenate and CoA biosynthesis [00770]; Arginine and proline metabolism [00330]	GO:0016491~oxidoreductase activity	NA	NA
B9J08_000233	RPL7	-1.05794	0.480317	1.74782		Uncharacterized protein	Ribosome [03010]; Ribosome [03011]	NA	NA	NA
B9J08_004762	MRS6	-1.05707	0.480608	4.39742		Rab proteins geranylgeranyltransferase component A	Membrane trafficking [04131]; Prenyltransferases [01006]	GO:0004663~Rab geranylgeranyltransferase activity;GO:0005092~GDP-dissociation inhibitor activity;GO:0031267~small GTPase binding	GO:0006612~protein targeting to membrane;GO:0006888~ER to Golgi vesicle-mediated transport;GO:0007264~small GTPase mediated signal transduction;GO:0018344~protein geranylgeranylation;GO:0090630~activation of GTPase activity	GO:0005968~Rab-protein geranylgeranyltransferase complex;GO:0016020~membrane
B9J08_002230	CBF1	-1.05676	0.480712	4.27309		BHLH domain-containing protein	Transcription factors [03000]	GO:0046983~protein dimerization activity	NA	NA
B9J08_000707	DLT1	-1.05491	0.481326	3.75881		Defect at low temperature protein 1	NA	NA	NA	GO:0016021~integral component of membrane
B9J08_002381	OPI3	-1.0513	0.482533	4.33258		Phosphatidyl-N-methylethanolamine N-methyltransferase (EC 2.1.1.71) (Phospholipid methyltransferase) (PLMT)	PATHWAY: Phospholipid metabolism; phosphatidylcholine biosynthesis. {ECO:0000256|ARBA:ARBA00004969, ECO:0000256|HAMAP-Rule:MF_03216}.; Glycerophospholipid metabolism [00564]	GO:0000773~phosphatidyl-N-methylethanolamine N-methyltransferase activity;GO:0080101~phosphatidyl-N-dimethylethanolamine N-methyltransferase activity	GO:0006656~phosphatidylcholine biosynthetic process;GO:0032259~methylation	GO:0005789~endoplasmic reticulum membrane;GO:0016021~integral component of membrane;GO:0031966~mitochondrial membrane
B9J08_004761	RPS12	-1.04987	0.483012	3.90973		40S ribosomal protein S12	Ribosome [03010]; Ribosome [03011]	GO:0003735~structural constituent of ribosome	GO:0006412~translation	GO:0005840~ribosome
B9J08_001088	NA	-1.04855	0.483454	4.12194		Uncharacterized protein	Mitochondrial biogenesis [03029]	NA	GO:0032981~mitochondrial respiratory chain complex I assembly	GO:0016020~membrane
B9J08_001738	BUL1	-1.04678	0.484047	4.57939		Uncharacterized protein	NA	NA	NA	NA
B9J08_003420	PRM5	-1.04509	0.484614	1.61086		Uncharacterized protein	NA	NA	NA	GO:0016021~integral component of membrane
B9J08_004150	CHS3	-1.04377	0.48506	3.49686		Chitin synthase (EC 2.4.1.16)	Amino sugar and nucleotide sugar metabolism [00520]; Glycosyltransferases [01003]	GO:0004100~chitin synthase activity	GO:0030476~ascospore wall assembly;GO:0034221~fungal-type cell wall chitin biosynthetic process;GO:0097271~protein localization to bud neck	GO:0000131~incipient cellular bud site;GO:0005628~prospore membrane;GO:0005886~plasma membrane;GO:0005935~cellular bud neck;GO:0016021~integral component of membrane;GO:0045009~chitosome
B9J08_000117	PGA31	-1.03967	0.48644	1.02624		Hypothetical_protein	NA	NA	NA	NA
B9J08_003968	NA	-1.03948	0.486503	3.9057		Uncharacterized protein	NA	NA	NA	NA
B9J08_001012	YOR338W	-1.03778	0.487076	4.19066		SWIRM domain-containing protein	NA	NA	NA	NA
B9J08_001263	YCR087C-A	-1.03528	0.487921	1.11981		Hypothetical_protein	Transcription factors [03000]; Ribosome biogenesis [03009]	GO:0003677~DNA binding;GO:0046872~metal ion binding	NA	GO:0005634~nucleus
B9J08_004428	NA	-1.03438	0.488226	1.85932		Uncharacterized protein	NA	NA	NA	NA
B9J08_003708	GRS1	-1.03299	0.488698	3.94488		Diadenosine tetraphosphate synthetase (EC 6.1.1.14)	Amino acid related enzymes [01007]; Mitochondrial biogenesis [03029]; Aminoacyl-tRNA biosynthesis [00970]; Transfer RNA biogenesis [03016]	GO:0004820~glycine-tRNA ligase activity;GO:0005524~ATP binding	GO:0006426~glycyl-tRNA aminoacylation	GO:0005737~cytoplasm
B9J08_002543	NA	-1.02987	0.489755	4.1165		Uncharacterized protein	NA	NA	NA	NA
B9J08_002694	PET18	-1.02826	0.4903	3.97792		Uncharacterized protein	NA	NA	GO:0006772~thiamine metabolic process	GO:0005829~cytosol
B9J08_002887	PMU1	-1.02657	0.490876	4.05064		Uncharacterized protein	NA	NA	NA	NA
B9J08_004163	MAM33	-1.02406	0.491732	3.64634		Hypothetical_protein	Glycosaminoglycan binding proteins [00536]	NA	NA	GO:0005759~mitochondrial matrix
B9J08_004184	FGR3	-1.01882	0.493519	3.69152		SP-RING-type domain-containing protein	NA	GO:0008270~zinc ion binding	NA	NA
B9J08_001197	NA	-1.01675	0.494229	4.01626		Uncharacterized protein	NA	NA	NA	NA
B9J08_004115	CPR6	-1.01493	0.494853	3.28898		PPIase cyclophilin-type domain-containing protein	Chaperones and folding catalysts [03110]	GO:0003755~peptidyl-prolyl cis-trans isomerase activity	GO:0006457~protein folding	NA
B9J08_003704	NA	-1.01191	0.495888	1.70403		Uncharacterized protein	NA	NA	NA	NA
B9J08_000816	YNK1	-1.00972	0.496642	3.87888		Nucleoside diphosphate kinase (EC 2.7.4.6)	Pyrimidine metabolism [00240]; Purine metabolism [00230]; Membrane trafficking [04131]	GO:0004550~nucleoside diphosphate kinase activity;GO:0005524~ATP binding	GO:0006183~GTP biosynthetic process;GO:0006228~UTP biosynthetic process;GO:0006241~CTP biosynthetic process	NA
B9J08_002907	RRP1	-1.00931	0.496785	2.21394		Uncharacterized protein	Ribosome biogenesis [03009]; Protein phosphatases and associated proteins [01009]	NA	GO:0006364~rRNA processing	GO:0030687~preribosome, large subunit precursor;GO:0030688~preribosome, small subunit precursor
B9J08_004481	NA	-1.00715	0.497527	0.723253		Uncharacterized protein	NA	NA	NA	NA
B9J08_003783	TRP4	-1.00715	0.497529	3.77614		Uncharacterized protein	Phenylalanine, tyrosine and tryptophan biosynthesis [00400]	GO:0004048~anthranilate phosphoribosyltransferase activity	GO:0000162~tryptophan biosynthetic process	NA
B9J08_004739	YOR111W	-1.00389	0.498654	2.64437		Uncharacterized protein	Cell growth[99978]	GO:0047429~nucleoside-triphosphate diphosphatase activity	NA	NA
B9J08_001915	NOG1	-1.00333	0.498846	1.91425		Nucleolar GTP-binding protein 1	Ribosome biogenesis [03009]; Ribosome biogenesis in eukaryotes [03008]	GO:0005525~GTP binding	GO:0042254~ribosome biogenesis	GO:0005730~nucleolus
B9J08_000362	YJL055W	-1.00143	0.499504	3.95787		Uncharacterized protein	NA	NA	GO:0014074~response to purine-containing compound	NA
B9J08_005099	RPL5	-1.00021	0.499928	3.92561		60S ribosomal protein L5	Ribosome [03011]; Protein phosphatases and associated proteins [01009]; Ribosome [03010]	GO:0003735~structural constituent of ribosome;GO:0008097~5S rRNA binding	GO:0006412~translation	GO:0005840~ribosome
