# Supplementary material for: Directed Evolution Detects Supernumerary Centric Chromosomes Conferring Resistance to Azoles in Candida auris
Source: mBio. 2022 Nov 29;13(6):e03052-22. doi: 10.1128/mbio.03052-22 (PMC9765433; doi:10.1128/mbio.03052-22)
Supplement: DATA SET S2 [file mbio.03052-22-s0009.xlsx]

## Sheet: Common SNPs-F1,2,F2.6 and F3.1
Chromosome	Gene ID	Gene name	Description	Position	REF*	ALT**	Impact.
PEKT02000007	B9J08_003845	NA	Protein of unknown function	2618295	A	G	Moderate
PEKT02000007	B9J08_004083	INN1	Ortholog(s) have enzyme regulator activity, role in chromosome organization, mitotic cytokinesis, secondary cell septum biogenesis and HICS complex, cellular bud neck contractile ring localization	3130842	G	A	Moderate
PEKT02000007	B9J08_004083	INN1	Ortholog(s) have enzyme regulator activity, role in chromosome organization, mitotic cytokinesis, secondary cell septum biogenesis and HICS complex, cellular bud neck contractile ring localization	3130873	C	A	Moderate
PEKT020000010	B9J08_005173	NA	Protein of unknown function	588390	GAAC	AACA	Moderate
REF: Residue in the reference genome
ALT: Altered residue in the evolved strain

## Sheet: Strain specific SNPs-F1.2
Chromosome	Gene ID	Genes Name	Description	Position	REF*	ALT**	Impact.
PEKT02000003	B9J08_001155	IFF6	Protein of unknown function	193655	T	C	Moderate
PEKT02000003	B9J08_001458	RBT1	Ortholog of Candida lusitaniae ATCC 42720 : CLUG_05295	866900	AGT	GAA	Moderate
PEKT02000003	B9J08_001458	RBT1	Ortholog of Candida lusitaniae ATCC 42720 : CLUG_05295	866923	ACCTAGTGGACCTAGTG	TCCAAGCGGTCCAAGCA	Moderate
PEKT02000005	B9J08_002140	NA	Ortholog(s) have RNA polymerase I general transcription initiation factor activity and role in chromatin organization, nucleolar large rRNA transcription by RNA polymerase I	425910	AGG	AGA	Moderate
PEKT02000005	B9J08_002151	DAP2	Ortholog(s) have dipeptidyl-peptidase activity and fungal-type vacuole membrane localization	454309	C	T	Moderate
PEKT02000006	B9J08_002245	NA	Has domain(s) with predicted acyltransferase activity, transferring groups other than amino-acyl groups, oxidoreductase activity, zinc ion binding activity	21886	C	A	Moderate
PEKT02000007	B9J08_003694	NA	Ortholog of C. albicans SC5314 : C1_05520W_A, C. dubliniensis CD36 : Cd36_05240, C. parapsilosis CDC317 : CPAR2_107620 and Candida tenuis NRRL Y-1498 : CANTEDRAFT_133479	2271035	T	C	Moderate
PEKT02000007	B9J08_004082	IPT1	Ortholog(s) have transferase activity, transferring phosphorus-containing groups activity and role in mannosyl diphosphorylinositol ceramide metabolic process, sphingolipid biosynthetic process	3128406	C	A	Moderate
PEKT02000007	B9J08_004102	NA	Protein of unknown function	3193710	C	T	Moderate
PEKT02000008	B9J08_004249	NA	Has domain(s) with predicted nucleic acid binding, zinc ion binding activity	388977	G	C	Moderate
PEKT02000008	B9J08_004249	NA	Has domain(s) with predicted nucleic acid binding, zinc ion binding activity	389569	T	A	Moderate
PEKT02000008	B9J08_004333	NA	Ortholog of S. cerevisiae : YMR160W, C. albicans SC5314 : C5_05070W_A, C. glabrata CBS138 : CAGL0M09493g, C. dubliniensis CD36 : Cd36_54670 and C. parapsilosis CDC317 : CPAR2_502560	583425	ACACA	ACACC	Moderate
PEKT02000008	B9J08_004435	NA	Ortholog(s) have role in intracellular signal transduction	807023	GCAG	GCAC	Moderate
PEKT02000012	B9J08_005550	NA	Has domain(s) with predicted RNA binding activity	10722	C	T	Moderate
PEKT02000013	B9J08_005575	NA	Protein of unknown function	24033	A	C	Moderate
PEKT02000002	B9J08_000859	NA	Protein of unknown function	774677	AATTTCAAATTCCTCCAATTCCTTCAACACTACGA	AATTTTCAATTCCTCCAACACTACAA	Moderate
REF: Residue in the reference genome
ALT: Altered residue in the evolved strain

## Sheet: Strain specific SNPs F2.6
Chromosome	Gene ID	Genes Name	Description	Position	REF*	ALT**	Impact.
PEKT02000001	B9J08_000336	NA	Ortholog of C. albicans SC5314 : C1_11200W_A, C. dubliniensis CD36 : Cd36_10510, C. parapsilosis CDC317 : CPAR2_209100 and Debaryomyces hansenii CBS767 : DEHA2B15334g	684960	ACTG	GCTA	Moderate
PEKT02000001	B9J08_000336	NA	Ortholog of C. albicans SC5314 : C1_11200W_A, C. dubliniensis CD36 : Cd36_10510, C. parapsilosis CDC317 : CPAR2_209100 and Debaryomyces hansenii CBS767 : DEHA2B15334g	685018	G	C	Moderate
PEKT02000003	B9J08_001429	APA2	Ortholog(s) have bis(5'-nucleosyl)-tetraphosphatase activity and role in nucleoside catabolic process	797355	C	T	Moderate
PEKT02000003	B9J08_001455	PIKA	Ortholog(s) have 1-phosphatidylinositol 4-kinase activity, role in phosphatidylinositol phosphate biosynthetic process, positive regulation of autophagosome assembly and nucleus, trans-Golgi network localization	851420	CCA	TCC	Moderate
PEKT02000006	B9J08_002421	SEC7	Ortholog(s) have role in autophagosome assembly, endoplasmic reticulum to Golgi vesicle-mediated transport, hyphal growth, intra-Golgi vesicle-mediated transport	413948	C	T	Moderate
PEKT02000006	B9J08_002569	NA	Ortholog(s) have 5'-3' exonuclease activity, 5'-flap endonuclease activity, double-stranded DNA 5'-3' exodeoxyribonuclease activity, single-stranded DNA 5'-3' exodeoxyribonuclease activity	741351	G	T	Moderate
PEKT02000007	B9J08_003573	NA	Ortholog(s) have phosphopentomutase activity and role in guanosine catabolic process, inosine catabolic process, purine ribonucleoside salvage	2013089	T	C	Moderate
PEKT02000007	B9J08_003990	RRN11	Ortholog(s) have RNA polymerase I core promoter sequence-specific DNA binding, TBP-class protein binding activity and role in nucleolar large rRNA transcription by RNA polymerase I	2941309	TGCTG	CGCTA	Moderate
PEKT02000007	B9J08_004082	IPT1	Ortholog(s) have transferase activity, transferring phosphorus-containing groups activity and role in mannosyl diphosphorylinositol ceramide metabolic process, sphingolipid biosynthetic process	3128573	G	T	Moderate
PEKT02000008	B9J08_004140	NA	Has domain(s) with predicted transmembrane transporter activity, role in transmembrane transport and integral component of membrane localization	130802	AACT	AACC	Moderate
REF: Residue in the reference genome
ALT: Altered residue in the evolved strain

## Sheet: Strain-specific SNPs-F3.1
Chromosome	Gene ID	Genes Name	Description	Position	REF*	ALT**	Impact.
PEKT02000001	B9J08_000341	SFU1	Has domain(s) with predicted DNA-binding transcription factor activity, sequence-specific DNA binding, zinc ion binding activity and role in regulation of transcription, DNA-templated	699725	AC	CG	Moderate
PEKT02000001	B9J08_000458	CEK1	Ortholog(s) have MAP kinase activity	972322	CACCAGAACCAGAACCAGAACCAGAACCAGAACCAGAACCAGAACCAGAACCAGAG	CACCAGAACCAGAACCAGAACCAGAACCAGAACCAGAACCAGAGCCAGAACCAGCA	Moderate
PEKT02000001	B9J08_000458	CEK1	Ortholog(s) have MAP kinase activity	972383	GT	AC	Moderate
PEKT02000002	B9J08_000675	RBR3	Ortholog of Candida lusitaniae ATCC 42720 : CLUG_02906	353041	T	G	Moderate
PEKT02000003	B9J08_001123	NA	Ortholog(s) have FAD diphosphatase activity and role in flavin-containing compound metabolic process	122650	G	A	Moderate
PEKT02000003	B9J08_001155	IFF6	Protein of unknown function	193630	C	T	Moderate
PEKT02000003	B9J08_001363	DBP3	Ortholog(s) have ATP-dependent activity, acting on RNA, RNA helicase activity and role in endonucleolytic cleavage in ITS1 upstream of 5.8S rRNA from tricistronic rRNA transcript (SSU-rRNA, 5.8S rRNA, LSU-rRNA)	646078	AGAC	GGAG	Moderate
PEKT02000003	B9J08_001363	DBP3	Ortholog(s) have ATP-dependent activity, acting on RNA, RNA helicase activity and role in endonucleolytic cleavage in ITS1 upstream of 5.8S rRNA from tricistronic rRNA transcript (SSU-rRNA, 5.8S rRNA, LSU-rRNA)	646087	AGAC	GGAG	Moderate
PEKT02000003	B9J08_001370	NA	Protein of unknown function	665820	AGG	AGA	Moderate
PEKT02000003	B9J08_001455	PIKA	Ortholog(s) have 1-phosphatidylinositol 4-kinase activity, role in phosphatidylinositol phosphate biosynthetic process, positive regulation of autophagosome assembly and nucleus, trans-Golgi network localization	851422	A	C	Moderate
PEKT02000003	B9J08_001458	RBT1	Ortholog of Candida lusitaniae ATCC 42720 : CLUG_05295	866079	A	G	Moderate
PEKT02000003	B9J08_001458	RBT1	Ortholog of Candida lusitaniae ATCC 42720 : CLUG_05295	866909	AGT	GAA	Moderate
PEKT02000003	B9J08_001479	NA	Protein of unknown function	918087	T	C	Moderate
PEKT02000007	B9J08_002965	DIP5	Ortholog(s) have L-proline transmembrane transporter activity, neutral amino acid transmembrane transporter activity and role in gamma-aminobutyric acid transport, neutral amino acid transport, proline transport	797078	G	T	Moderate
PEKT02000007	B9J08_003941	RIB7	Ortholog(s) have 5-amino-6-(5-phosphoribosylamino)uracil reductase activity and role in riboflavin biosynthetic process	2834649	GAAA	GAAT	Moderate
PEKT02000007	B9J08_004102	NA	Protein of unknown function	3193627	A	C	Moderate
PEKT02000009	B9J08_004820	TAC1b	Has domain(s) with predicted DNA binding, DNA-binding transcription factor activity, RNA polymerase II-specific, zinc ion binding activity and role in regulation of transcription, DNA-templated, transcription, DNA-templated	815153	T	C	Moderate
REF: Residue in the reference genome
ALT: Altered residue in the evolved strain
