# Supplementary material for: Directed Evolution Detects Supernumerary Centric Chromosomes Conferring Resistance to Azoles in Candida auris
Source: mBio. 2022 Nov 29;13(6):e03052-22. doi: 10.1128/mbio.03052-22 (PMC9765433; doi:10.1128/mbio.03052-22)
Supplement: DATA SET S3 [file mbio.03052-22-s0010.xlsx]

## Sheet: 54_UP_in strain F1.2
Gene_ID	Gene Name	FoldChange	log2FoldChange	FDR	Regulation	Protein names	Pathway	Molecular Function	Biological Process	Cellular Component
B9J08_004600	ADH5	2.71339	1.4401	5.87429	UP	PKS_ER domain-containing protein	Pyruvate metabolism [00620]; Glycolysis / Gluconeogenesis [00010]; Fatty acid degradation [00071]; Tyrosine metabolism [00350]	GO:0016491~oxidoreductase activity	NA	NA
B9J08_004602	OPT1	3.45961	1.79061	8.876	UP	Uncharacterized protein	NA	GO:1901584~tetrapeptide transmembrane transporter activity	GO:0015031~protein transport	GO:0005794~Golgi apparatus;GO:0005886~plasma membrane;GO:0016021~integral component of membrane
B9J08_004606	LPL1	2.53239	1.3405	5.2162	UP	DUF676 domain-containing protein	NA	NA	GO:0016042~lipid catabolic process	GO:0016021~integral component of membrane
B9J08_004629	SAP8	3.9478	1.98105	1.00842	UP	Peptidase A1 domain-containing protein	NA	GO:0004190~aspartic-type endopeptidase activity	NA	NA
B9J08_004633	AGC1	3.44898	1.78617	10.6329	UP	Uncharacterized protein	Transporters [02000]	GO:0005313~L-glutamate transmembrane transporter activity;GO:0015183~L-aspartate transmembrane transporter activity;GO:0015292~uniporter activity;GO:0015297~antiporter activity	GO:0015810~aspartate transport;GO:0044271~cellular nitrogen compound biosynthetic process	GO:0005743~mitochondrial inner membrane;GO:0016021~integral component of membrane
B9J08_004637	NA	3.64639	1.86647	10.3018	UP	Uncharacterized protein	NA	NA	NA	NA
B9J08_004644	PDK2	2.08585	1.06064	4.20088	UP	Protein-serine/threonine kinase (EC 2.7.11.-)	Protein kinases [01001]	GO:0004740~pyruvate dehydrogenase (acetyl-transferring) kinase activity;GO:0005524~ATP binding	GO:0015976~carbon utilization;GO:0018105~peptidyl-serine phosphorylation;GO:1901524~regulation of macromitophagy	GO:0005759~mitochondrial matrix
B9J08_004645	NA	2.07467	1.05288	4.26381	UP	Uncharacterized protein	NA	NA	NA	GO:0016021~integral component of membrane
B9J08_004648	PRB1	2.28046	1.18932	3.38428	UP	Uncharacterized protein	Autophagy - yeast [04138]; Chaperones and folding catalysts [03110]; Peptidases and inhibitors [01002]	GO:0004252~serine-type endopeptidase activity	NA	NA
B9J08_004650	MNN26	2.02315	1.01661	3.28384	UP	Uncharacterized protein	Glycosyltransferases [01003]; Various types of N-glycan biosynthesis [00513]	GO:0016757~transferase activity, transferring glycosyl groups	GO:0006486~protein glycosylation	GO:0016021~integral component of membrane
B9J08_004651	SDD3	2.02457	1.01761	4.49483	UP	Uncharacterized protein	NA	GO:0046872~metal ion binding	NA	NA
B9J08_004653	ARP2	2.17479	1.12087	4.8585	UP	Uncharacterized protein	Membrane trafficking [04131]; Cytoskeleton proteins [04812]; Autophagy - yeast [04138]; Exosome [04147]; Endocytosis [04144]	NA	NA	NA
B9J08_004656	NA	2.85907	1.51555	8.63238	UP	Uncharacterized protein	Fatty acid degradation [00071]; Valine, leucine and isoleucine degradation [00280]	GO:0016627~oxidoreductase activity, acting on the CH-CH group of donors;GO:0050660~flavin adenine dinucleotide binding	NA	NA
B9J08_004659	UGA2	2.28026	1.1892	5.53954	UP	Succinate-semialdehyde dehydrogenase (EC 1.2.1.16)	PATHWAY: Amino-acid degradation. {ECO:0000256|ARBA:ARBA00005023}.; PATHWAY: Amino-acid degradation; 4-aminobutanoate degradation. {ECO:0000256|ARBA:ARBA00005176, ECO:0000256|RuleBase:RU365091}.; Alanine, aspartate and glutamate metabolism [00250]; Nicotinate and nicotinamide metabolism [00760]; Butanoate metabolism [00650]; Lysine degradation [00310]; Tyrosine metabolism [00350]	GO:0004777~succinate-semialdehyde dehydrogenase (NAD+) activity;GO:0036243~succinate-semialdehyde dehydrogenase (NADP+) activity	GO:0009450~gamma-aminobutyric acid catabolic process	NA
B9J08_004663	MAK32	2.19369	1.13336	5.05691	UP	PfkB domain-containing protein	NA	NA	NA	NA
B9J08_004674	YSC84	2.23538	1.16052	5.11746	UP	SH3 domain-containing protein	NA	NA	NA	NA
B9J08_004681	YDL114W	2.44955	1.29252	0.271585	UP	Uncharacterized protein	NA	GO:0016491~oxidoreductase activity	NA	NA
B9J08_004682	ECM42	2.11564	1.08109	1.85953	UP	Arginine biosynthesis bifunctional protein ArgJ, mitochondrial [Cleaved into: Arginine biosynthesis bifunctional protein ArgJ alpha chain; Arginine biosynthesis bifunctional protein ArgJ beta chain] [Includes: Glutamate N-acetyltransferase (GAT) (EC 2.3.1.35) (Ornithine acetyltransferase) (OATase) (Ornithine transacetylase); Amino-acid acetyltransferase (EC 2.3.1.1) (N-acetylglutamate synthase) (…	PATHWAY: Amino-acid biosynthesis; L-arginine biosynthesis; L-ornithine and N-acetyl-L-glutamate from L-glutamate and N(2)-acetyl-L-ornithine (cyclic): step 1/1. {ECO:0000256|HAMAP-Rule:MF_03124}.; PATHWAY: Amino-acid biosynthesis; L-arginine biosynthesis; N(2)-acetyl-L-ornithine from L-glutamate: step 1/4. {ECO:0000256|HAMAP-Rule:MF_03124}.; Arginine biosynthesis [00220]	GO:0004042~acetyl-CoA:L-glutamate N-acetyltransferase activity;GO:0004358~glutamate N-acetyltransferase activity	GO:0006526~arginine biosynthetic process	GO:0005759~mitochondrial matrix
B9J08_004685	ARX1	2.75661	1.4629	2.5473	UP	DNA-binding protein, 42 kDa	NA	GO:0003677~DNA binding	NA	NA
B9J08_004686	NA	2.23929	1.16304	0.590171	UP	Uncharacterized protein	NA	NA	NA	NA
B9J08_004687	SEC26	2.08144	1.05758	4.61005	UP	Coatomer subunit beta (Beta-coat protein)	Membrane trafficking [04131]; Exosome [04147]	GO:0005198~structural molecule activity	GO:0006886~intracellular protein transport;GO:0016192~vesicle-mediated transport	GO:0000139~Golgi membrane;GO:0030126~COPI vesicle coat
B9J08_004690	SEO1	3.17888	1.66852	6.90788	UP	Uncharacterized protein	Transporters [02000]	GO:0022857~transmembrane transporter activity	NA	GO:0016021~integral component of membrane
B9J08_004705	RPN8	2.18823	1.12977	4.15306	UP	Uncharacterized protein	Proteasome [03051]; Proteasome [03050]	GO:0008237~metallopeptidase activity;GO:0070122~isopeptidase activity	NA	GO:0005838~proteasome regulatory particle
B9J08_004721	AFG1	2.57729	1.36585	5.98594	UP	Atpase family protein	NA	GO:0005524~ATP binding	NA	NA
B9J08_004722	PXP2	2.07216	1.05114	4.01926	UP	Uncharacterized protein	NA	NA	NA	NA
B9J08_004723	YBR137W	2.59263	1.37442	6.82619	UP	Uncharacterized protein	NA	NA	GO:0006620~posttranslational protein targeting to membrane	GO:0072380~TRC complex
B9J08_004732	NA	2.65414	1.40825	7.25537	UP	Uncharacterized protein	NA	NA	NA	NA
B9J08_004751	YSA1	2.10322	1.0726	3.96889	UP	Nudix hydrolase domain-containing protein	Purine metabolism [00230]	GO:0016787~hydrolase activity	NA	NA
B9J08_004755	NA	4.116	2.04124	3.44652	UP	Uncharacterized protein	NA	NA	NA	NA
B9J08_004759	ERV14	2.01218	1.00876	4.04472	UP	Uncharacterized protein	Transporters [02000]; Membrane trafficking [04131]	NA	GO:0016192~vesicle-mediated transport	GO:0016021~integral component of membrane
B9J08_004768	ECM29	2.0196	1.01407	3.98049	UP	Uncharacterized protein	Proteasome [03051]	GO:0060090~binding, bridging	GO:0043248~proteasome assembly	GO:0000502~proteasome complex;GO:0005634~nucleus;GO:0005737~cytoplasm
B9J08_004770	NA	2.36876	1.24413	5.55399	UP	ENTH domain-containing protein	NA	NA	NA	NA
B9J08_004776	PHO8	3.32343	1.73267	10.7217	UP	Alkaline phosphatase (EC 3.1.3.1)	Thiamine metabolism [00730]; Exosome [04147]; Folate biosynthesis [00790]; Glycosylphosphatidylinositol (GPI)-anchored proteins [00537]	GO:0004035~alkaline phosphatase activity	NA	GO:0000324~fungal-type vacuole;GO:0016021~integral component of membrane
B9J08_004778	YGL159W	5.02018	2.32774	7.16317	UP	Uncharacterized protein	NA	NA	NA	NA
B9J08_004792	CLD1	2.24651	1.16768	5.67499	UP	AB hydrolase-1 domain-containing protein	Glycerophospholipid metabolism [00564]	NA	NA	NA
B9J08_004798	ARG3	5.01007	2.32483	4.72942	UP	Ornithine mitochondrial	Arginine biosynthesis [00220]	GO:0004585~ornithine carbamoyltransferase activity;GO:0016597~amino acid binding	GO:0042450~arginine biosynthetic process via ornithine	GO:0005739~mitochondrion
B9J08_004803	NA	2.52417	1.33581	6.84673	UP	DUF1989 domain-containing protein	NA	NA	NA	NA
B9J08_004804	HPD1	4.41445	2.14223	15.7991	UP	Uncharacterized protein	Valine, leucine and isoleucine degradation [00280]; Propanoate metabolism [00640]; beta-Alanine metabolism [00410]	GO:0016491~oxidoreductase activity;GO:0050661~NADP binding;GO:0051287~NAD binding	NA	NA
B9J08_004813	PRP9	2.62685	1.39333	4.02319	UP	C2H2-type domain-containing protein	Spliceosome [03041]; Spliceosome [03040]	GO:0003723~RNA binding;GO:0046872~metal ion binding	GO:0000398~mRNA splicing, via spliceosome	GO:0005681~spliceosomal complex
B9J08_004823	CYB5	2.83687	1.5043	2.5981	UP	Cytochrome b5 heme-binding domain-containing protein	Energy metabolism[99982]	NA	NA	GO:0016021~integral component of membrane
B9J08_004825	PIC2	3.41798	1.77314	12.0646	UP	Uncharacterized protein	Transporters [02000]; Exosome [04147]	GO:0005315~inorganic phosphate transmembrane transporter activity	GO:1990547~mitochondrial phosphate ion transmembrane transport	GO:0016021~integral component of membrane
B9J08_004826	NOP14	2.34277	1.22821	2.32277	UP	Uncharacterized protein	Ribosome biogenesis [03009]	GO:0034511~U3 snoRNA binding	GO:0000447~endonucleolytic cleavage in ITS1 to separate SSU-rRNA from 5.8S rRNA and LSU-rRNA from tricistronic rRNA transcript (SSU-rRNA, 5.8S rRNA, LSU-rRNA);GO:0000472~endonucleolytic cleavage to generate mature 5'-end of SSU-rRNA from (SSU-rRNA, 5.8S rRNA, LSU-rRNA);GO:0000480~endonucleolytic cleavage in 5'-ETS of tricistronic rRNA transcript (SSU-rRNA, 5.8S rRNA, LSU-rRNA)	GO:0005730~nucleolus;GO:0030692~Noc4p-Nop14p complex;GO:0032040~small-subunit processome
B9J08_004828	GRP2	8.923	3.15753	0.866834	UP	Epimerase domain-containing protein	MAPK signaling pathway - yeast [04011]; Propanoate metabolism [00640]; Pyruvate metabolism [00620]	GO:0003824~catalytic activity	NA	NA
B9J08_004833	GLG2	2.17459	1.12075	4.82033	UP	Glycogenin glucosyltransferase	Starch and sucrose metabolism [00500]; Glycosyltransferases [01003]	GO:0016757~transferase activity, transferring glycosyl groups	NA	NA
B9J08_004836	NA	2.07841	1.05548	2.96853	UP	Uncharacterized protein	NA	NA	NA	NA
B9J08_004840	YCP4	2.09954	1.07007	4.53444	UP	NAD(P)H:quinone_oxidoreductase,_type_IV (Putative NAD(P)H:quinone oxidoreductase, type IV)	Ubiquinone and other terpenoid-quinone biosynthesis [00130]	GO:0003955~NAD(P)H dehydrogenase (quinone) activity;GO:0010181~FMN binding	NA	NA
B9J08_004842	RTS3	4.04178	2.01499	9.01397	UP	Uncharacterized protein	NA	NA	NA	NA
B9J08_004856	RAD23	2.01835	1.01318	4.14866	UP	UV excision repair protein RAD23	Proteasome [03051]; Protein processing in endoplasmic reticulum [04141]; DNA repair and recombination proteins [03400]; Nucleotide excision repair [03420]	GO:0003684~damaged DNA binding;GO:0031593~polyubiquitin binding;GO:0043130~ubiquitin binding	GO:0006289~nucleotide-excision repair;GO:0043161~proteasome-mediated ubiquitin-dependent protein catabolic process	GO:0005654~nucleoplasm;GO:0005829~cytosol
B9J08_004857	UTR4	2.74386	1.45621	6.52454	UP	Enolase-phosphatase E1 (EC 3.1.3.77) (2,3-diketo-5-methylthio-1-phosphopentane phosphatase)	PATHWAY: Amino-acid biosynthesis; L-methionine biosynthesis via salvage pathway; L-methionine from S-methyl-5-thio-alpha-D-ribose 1-phosphate: step 3/6. {ECO:0000256|HAMAP-Rule:MF_03117}.; PATHWAY: Amino-acid biosynthesis; L-methionine biosynthesis via salvage pathway; L-methionine from S-methyl-5-thio-alpha-D-ribose 1-phosphate: step 4/6. {ECO:0000256|HAMAP-Rule:MF_03117}.; Cysteine and methioni…	GO:0000287~magnesium ion binding;GO:0043715~2,3-diketo-5-methylthiopentyl-1-phosphate enolase activity;GO:0043716~2-hydroxy-3-keto-5-methylthiopentenyl-1-phosphate phosphatase activity;GO:0043874~acireductone synthase activity	GO:0019284~L-methionine biosynthetic process from S-adenosylmethionine;GO:0019509~L-methionine biosynthetic process from methylthioadenosine	GO:0005634~nucleus;GO:0005737~cytoplasm
B9J08_004864	MCY1	2.08691	1.06137	3.85896	UP	PALP domain-containing protein	Cysteine and methionine metabolism [00270]; Sulfur metabolism [00920]	NA	NA	GO:0016021~integral component of membrane
B9J08_004877	NA	2.64858	1.40522	7.72429	UP	Uncharacterized protein	NA	NA	NA	NA
B9J08_004878	MEP2	19.8947	4.31431	20.6789	UP	Ammonium transporter	Transporters [02000]	GO:0008519~ammonium transmembrane transporter activity	NA	GO:0016021~integral component of membrane
B9J08_004880	EMP46	2.22717	1.15521	5.16926	UP	L-type lectin-like domain-containing protein	Lectins [04091]; Membrane trafficking [04131]; Protein processing in endoplasmic reticulum [04141]	NA	NA	GO:0016021~integral component of membrane
B9J08_004882	AMD2	3.95788	1.98473	1.53229	UP	Amidase domain-containing protein	Tryptophan metabolism [00380]; Phenylalanine metabolism [00360]; Arginine and proline metabolism [00330]	NA	NA	NA

## Sheet: 54_UP_in strain F2.6
Gene_ID	Gene Name	log2FoldChange	FoldChange	FDR	Regulation	Protein names	Pathway	Molecular Function	Biological Process	Cellular Component
B9J08_004600	ADH5	1.3479	2.54541	6.92076	UP	PKS_ER domain-containing protein	Pyruvate metabolism [00620]; Glycolysis / Gluconeogenesis [00010]; Fatty acid degradation [00071]; Tyrosine metabolism [00350]	GO:0016491~oxidoreductase activity	NA	NA
B9J08_004602	OPT1	1.17812	2.26281	5.34495	UP	Uncharacterized protein	NA	GO:1901584~tetrapeptide transmembrane transporter activity	GO:0015031~protein transport	GO:0005794~Golgi apparatus;GO:0005886~plasma membrane;GO:0016021~integral component of membrane
B9J08_004606	LPL1	1.22264	2.33373	5.821	UP	DUF676 domain-containing protein	NA	NA	GO:0016042~lipid catabolic process	GO:0016021~integral component of membrane
B9J08_004629	SAP8	1.47578	2.78134	0.69088	UP	Peptidase A1 domain-containing protein	NA	GO:0004190~aspartic-type endopeptidase activity	NA	NA
B9J08_004633	AGC1	1.84396	3.58995	15.728	UP	Uncharacterized protein	Transporters [02000]	GO:0005313~L-glutamate transmembrane transporter activity;GO:0015183~L-aspartate transmembrane transporter activity;GO:0015292~uniporter activity;GO:0015297~antiporter activity	GO:0015810~aspartate transport;GO:0044271~cellular nitrogen compound biosynthetic process	GO:0005743~mitochondrial inner membrane;GO:0016021~integral component of membrane
B9J08_004637	NA	1.78961	3.45722	14.4034	UP	Uncharacterized protein	NA	NA	NA	NA
B9J08_004644	PKP2	1.34722	2.54421	8.56721	UP	Protein-serine/threonine kinase (EC 2.7.11.-)	Protein kinases [01001]	GO:0004740~pyruvate dehydrogenase (acetyl-transferring) kinase activity;GO:0005524~ATP binding	GO:0015976~carbon utilization;GO:0018105~peptidyl-serine phosphorylation;GO:1901524~regulation of macromitophagy	GO:0005759~mitochondrial matrix
B9J08_004645	NA	1.2391	2.36051	7.65373	UP	Uncharacterized protein	NA	NA	NA	GO:0016021~integral component of membrane
B9J08_004648	PRB1	1.33744	2.52703	7.21447	UP	Uncharacterized protein	Autophagy - yeast [04138]; Chaperones and folding catalysts [03110]; Peptidases and inhibitors [01002]	GO:0004252~serine-type endopeptidase activity	NA	NA
B9J08_004650	MNN5	1.10584	2.15224	5.07025	UP	Uncharacterized protein	Glycosyltransferases [01003]; Various types of N-glycan biosynthesis [00513]	GO:0016757~transferase activity, transferring glycosyl groups	GO:0006486~protein glycosylation	GO:0016021~integral component of membrane
B9J08_004651	SDD3	1.22197	2.33266	7.9401	UP	Uncharacterized protein	NA	GO:0046872~metal ion binding	NA	NA
B9J08_004653	ARP2	1.20471	2.30492	7.4036	UP	Uncharacterized protein	Membrane trafficking [04131]; Cytoskeleton proteins [04812]; Autophagy - yeast [04138]; Exosome [04147]; Endocytosis [04144]	NA	NA	NA
B9J08_004656	NA	1.41486	2.66635	9.98817	UP	Uncharacterized protein	Fatty acid degradation [00071]; Valine, leucine and isoleucine degradation [00280]	GO:0016627~oxidoreductase activity, acting on the CH-CH group of donors;GO:0050660~flavin adenine dinucleotide binding	NA	NA
B9J08_004659	UGA2	1.14723	2.21488	6.86184	UP	Succinate-semialdehyde dehydrogenase (EC 1.2.1.16)	PATHWAY: Amino-acid degradation. {ECO:0000256|ARBA:ARBA00005023}.; PATHWAY: Amino-acid degradation; 4-aminobutanoate degradation. {ECO:0000256|ARBA:ARBA00005176, ECO:0000256|RuleBase:RU365091}.; Alanine, aspartate and glutamate metabolism [00250]; Nicotinate and nicotinamide metabolism [00760]; Butanoate metabolism [00650]; Lysine degradation [00310]; Tyrosine metabolism [00350]	GO:0004777~succinate-semialdehyde dehydrogenase (NAD+) activity;GO:0036243~succinate-semialdehyde dehydrogenase (NADP+) activity	GO:0009450~gamma-aminobutyric acid catabolic process	NA
B9J08_004663	MAK32	1.39832	2.63595	9.67921	UP	PfkB domain-containing protein	NA	NA	NA	NA
B9J08_004674	YSC84	1.29701	2.4572	8.14378	UP	SH3 domain-containing protein	NA	NA	NA	NA
B9J08_004681	YDL114W	1.83467	3.56691	0.715725	UP	Uncharacterized protein	NA	GO:0016491~oxidoreductase activity	NA	NA
B9J08_004682	ARG7	1.12715	2.18427	2.4592	UP	Arginine biosynthesis bifunctional protein ArgJ, mitochondrial [Cleaved into: Arginine biosynthesis bifunctional protein ArgJ alpha chain; Arginine biosynthesis bifunctional protein ArgJ beta chain] [Includes: Glutamate N-acetyltransferase (GAT) (EC 2.3.1.35) (Ornithine acetyltransferase) (OATase) (Ornithine transacetylase); Amino-acid acetyltransferase (EC 2.3.1.1) (N-acetylglutamate synthase) (…	PATHWAY: Amino-acid biosynthesis; L-arginine biosynthesis; L-ornithine and N-acetyl-L-glutamate from L-glutamate and N(2)-acetyl-L-ornithine (cyclic): step 1/1. {ECO:0000256|HAMAP-Rule:MF_03124}.; PATHWAY: Amino-acid biosynthesis; L-arginine biosynthesis; N(2)-acetyl-L-ornithine from L-glutamate: step 1/4. {ECO:0000256|HAMAP-Rule:MF_03124}.; Arginine biosynthesis [00220]	GO:0004042~acetyl-CoA:L-glutamate N-acetyltransferase activity;GO:0004358~glutamate N-acetyltransferase activity	GO:0006526~arginine biosynthetic process	GO:0005759~mitochondrial matrix
B9J08_004685	ARX1	1.3062	2.47289	2.55871	UP	DNA-binding protein, 42 kDa	NA	GO:0003677~DNA binding	NA	NA
B9J08_004686	NA	2.00014	4.0004	1.74786	UP	Uncharacterized protein	NA	NA	NA	NA
B9J08_004687	SEC26	1.05317	2.07508	5.90045	UP	Coatomer subunit beta (Beta-coat protein)	Membrane trafficking [04131]; Exosome [04147]	GO:0005198~structural molecule activity	GO:0006886~intracellular protein transport;GO:0016192~vesicle-mediated transport	GO:0000139~Golgi membrane;GO:0030126~COPI vesicle coat
B9J08_004690	SEO1	1.61014	3.05281	8.52753	UP	Uncharacterized protein	Transporters [02000]	GO:0022857~transmembrane transporter activity	NA	GO:0016021~integral component of membrane
B9J08_004705	RPN8	1.20913	2.31198	6.77339	UP	Uncharacterized protein	Proteasome [03051]; Proteasome [03050]	GO:0008237~metallopeptidase activity;GO:0070122~isopeptidase activity	NA	GO:0005838~proteasome regulatory particle
B9J08_004721	AFG1	1.39683	2.63322	8.19988	UP	Atpase family protein	NA	GO:0005524~ATP binding	NA	NA
B9J08_004722	PXP2	1.26926	2.41037	7.82957	UP	Uncharacterized protein	NA	NA	NA	NA
B9J08_004723	YBR137W	1.45951	2.75014	9.89632	UP	Uncharacterized protein	NA	NA	GO:0006620~posttranslational protein targeting to membrane	GO:0072380~TRC complex
B9J08_004732	NA	1.25392	2.38488	7.60825	UP	Uncharacterized protein	NA	NA	NA	NA
B9J08_004751	YSA1	1.18497	2.27359	6.09024	UP	Nudix hydrolase domain-containing protein	Purine metabolism [00230]	GO:0016787~hydrolase activity	NA	NA
B9J08_004755	NA	1.30684	2.47399	1.72741	UP	Uncharacterized protein	NA	NA	NA	NA
B9J08_004759	ERV14	1.26795	2.40819	7.79457	UP	Uncharacterized protein	Transporters [02000]; Membrane trafficking [04131]	NA	GO:0016192~vesicle-mediated transport	GO:0016021~integral component of membrane
B9J08_004768	ECM29	1.36852	2.58205	8.97467	UP	Uncharacterized protein	Proteasome [03051]	GO:0060090~binding, bridging	GO:0043248~proteasome assembly	GO:0000502~proteasome complex;GO:0005634~nucleus;GO:0005737~cytoplasm
B9J08_004770	NA	1.36232	2.57098	8.67245	UP	ENTH domain-containing protein	NA	NA	NA	NA
B9J08_004776	PHO8	1.53842	2.90476	11.8896	UP	Alkaline phosphatase (EC 3.1.3.1)	Thiamine metabolism [00730]; Exosome [04147]; Folate biosynthesis [00790]; Glycosylphosphatidylinositol (GPI)-anchored proteins [00537]	GO:0004035~alkaline phosphatase activity	NA	GO:0000324~fungal-type vacuole;GO:0016021~integral component of membrane
B9J08_004778	YGL159W	2.05633	4.15926	6.91872	UP	Uncharacterized protein	NA	NA	NA	NA
B9J08_004792	CLD1	1.19598	2.29101	7.84309	UP	AB hydrolase-1 domain-containing protein	Glycerophospholipid metabolism [00564]	NA	NA	NA
B9J08_004798	ARG3	1.24189	2.36508	1.72717	UP	Ornithine mitochondrial	Arginine biosynthesis [00220]	GO:0004585~ornithine carbamoyltransferase activity;GO:0016597~amino acid binding	GO:0042450~arginine biosynthetic process via ornithine	GO:0005739~mitochondrion
B9J08_004803	NA	1.60959	3.05164	12.6512	UP	DUF1989 domain-containing protein	NA	NA	NA	NA
B9J08_004804	HPD1	2.05926	4.16773	19.8264	UP	Uncharacterized protein	Valine, leucine and isoleucine degradation [00280]; Propanoate metabolism [00640]; beta-Alanine metabolism [00410]	GO:0016491~oxidoreductase activity;GO:0050661~NADP binding;GO:0051287~NAD binding	NA	NA
B9J08_004813	PRP9	1.7057	3.26188	7.96209	UP	C2H2-type domain-containing protein	Spliceosome [03041]; Spliceosome [03040]	GO:0003723~RNA binding;GO:0046872~metal ion binding	GO:0000398~mRNA splicing, via spliceosome	GO:0005681~spliceosomal complex
B9J08_004823	CYB5	1.49315	2.81502	3.20026	UP	Cytochrome b5 heme-binding domain-containing protein	Energy metabolism[99982]	NA	NA	GO:0016021~integral component of membrane
B9J08_004825	PIC2	1.39811	2.63556	10.6057	UP	Uncharacterized protein	Transporters [02000]; Exosome [04147]	GO:0005315~inorganic phosphate transmembrane transporter activity	GO:1990547~mitochondrial phosphate ion transmembrane transport	GO:0016021~integral component of membrane
B9J08_004826	NOP14	1.27455	2.41923	3.06062	UP	Uncharacterized protein	Ribosome biogenesis [03009]	GO:0034511~U3 snoRNA binding	GO:0000447~endonucleolytic cleavage in ITS1 to separate SSU-rRNA from 5.8S rRNA and LSU-rRNA from tricistronic rRNA transcript (SSU-rRNA, 5.8S rRNA, LSU-rRNA);GO:0000472~endonucleolytic cleavage to generate mature 5'-end of SSU-rRNA from (SSU-rRNA, 5.8S rRNA, LSU-rRNA);GO:0000480~endonucleolytic cleavage in 5'-ETS of tricistronic rRNA transcript (SSU-rRNA, 5.8S rRNA, LSU-rRNA)	GO:0005730~nucleolus;GO:0030692~Noc4p-Nop14p complex;GO:0032040~small-subunit processome
B9J08_004828	GRP2	3.61443	12.2477	1.38999	UP	Epimerase domain-containing protein	MAPK signaling pathway - yeast [04011]; Propanoate metabolism [00640]; Pyruvate metabolism [00620]	GO:0003824~catalytic activity	NA	NA
B9J08_004833	GLG2	1.29926	2.46103	8.4381	UP	Glycogenin glucosyltransferase	Starch and sucrose metabolism [00500]; Glycosyltransferases [01003]	GO:0016757~transferase activity, transferring glycosyl groups	NA	NA
B9J08_004836	NA	1.69536	3.23858	9.9014	UP	Uncharacterized protein	NA	NA	NA	NA
B9J08_004840	YCP4	1.79554	3.47146	14.91	UP	NAD(P)H:quinone_oxidoreductase,_type_IV (Putative NAD(P)H:quinone oxidoreductase, type IV)	Ubiquinone and other terpenoid-quinone biosynthesis [00130]	GO:0003955~NAD(P)H dehydrogenase (quinone) activity;GO:0010181~FMN binding	NA	NA
B9J08_004842	RTS3	1.42533	2.68576	5.94263	UP	Uncharacterized protein	NA	NA	NA	NA
B9J08_004856	RAD23	1.14172	2.20644	6.79995	UP	UV excision repair protein RAD23	Proteasome [03051]; Protein processing in endoplasmic reticulum [04141]; DNA repair and recombination proteins [03400]; Nucleotide excision repair [03420]	GO:0003684~damaged DNA binding;GO:0031593~polyubiquitin binding;GO:0043130~ubiquitin binding	GO:0006289~nucleotide-excision repair;GO:0043161~proteasome-mediated ubiquitin-dependent protein catabolic process	GO:0005654~nucleoplasm;GO:0005829~cytosol
B9J08_004857	UTR4	1.61778	3.06902	10.5548	UP	Enolase-phosphatase E1 (EC 3.1.3.77) (2,3-diketo-5-methylthio-1-phosphopentane phosphatase)	PATHWAY: Amino-acid biosynthesis; L-methionine biosynthesis via salvage pathway; L-methionine from S-methyl-5-thio-alpha-D-ribose 1-phosphate: step 3/6. {ECO:0000256|HAMAP-Rule:MF_03117}.; PATHWAY: Amino-acid biosynthesis; L-methionine biosynthesis via salvage pathway; L-methionine from S-methyl-5-thio-alpha-D-ribose 1-phosphate: step 4/6. {ECO:0000256|HAMAP-Rule:MF_03117}.; Cysteine and methioni…	GO:0000287~magnesium ion binding;GO:0043715~2,3-diketo-5-methylthiopentyl-1-phosphate enolase activity;GO:0043716~2-hydroxy-3-keto-5-methylthiopentenyl-1-phosphate phosphatase activity;GO:0043874~acireductone synthase activity	GO:0019284~L-methionine biosynthetic process from S-adenosylmethionine;GO:0019509~L-methionine biosynthetic process from methylthioadenosine	GO:0005634~nucleus;GO:0005737~cytoplasm
B9J08_004864	MCY1	1.24366	2.36798	6.81787	UP	PALP domain-containing protein	Cysteine and methionine metabolism [00270]; Sulfur metabolism [00920]	NA	NA	GO:0016021~integral component of membrane
B9J08_004877	NA	1.43208	2.69836	10.3698	UP	Uncharacterized protein	NA	NA	NA	NA
B9J08_004878	MEP2	3.07782	8.44337	11.0638	UP	Ammonium transporter	Transporters [02000]	GO:0008519~ammonium transmembrane transporter activity	NA	GO:0016021~integral component of membrane
B9J08_004880	EMP46	1.3194	2.49563	8.73157	UP	L-type lectin-like domain-containing protein	Lectins [04091]; Membrane trafficking [04131]; Protein processing in endoplasmic reticulum [04141]	NA	NA	GO:0016021~integral component of membrane
B9J08_004882	AMD2	1.14815	2.21629	0.57276	UP	Amidase domain-containing protein	Tryptophan metabolism [00380]; Phenylalanine metabolism [00360]; Arginine and proline metabolism [00330]	NA	NA	NA
